# Supplementary material for: Ligand-to-metal charge transfer facilitates photocatalytic oxygen atom transfer (OAT) with cis-dioxo molybdenum(vi)-Schiff base complexes
Source: Chem Sci. 2024 Sep 6;15(39):16186–95. doi: 10.1039/d4sc02784a (PMC11396016; doi:10.1039/d4sc02784a)
Supplement: SC-015-D4SC02784A-s002 [file SC-015-D4SC02784A-s002.cif]

# Supplementary Information (SI) for Chemical Science.
# This journal is © The Royal Society of Chemistry 2024

####################################################################### 
# 
# This file contains crystal structure data downloaded from the 
# Cambridge Structural Database (CSD) hosted by the Cambridge 
# Crystallographic Data Centre (CCDC).
# 
# Full information about CCDC data access policies and citation 
# guidelines are available at http://www.ccdc.cam.ac.uk/access/V1 
# 
# Audit and citation data items may have been added by the CCDC. 
# Please retain this information to preserve the provenance of 
# this file and to allow appropriate attribution of the data. 
# 
#######################################################################

data_akdk22011_twin1_hklf4
_database_code_depnum_ccdc_archive 'CCDC 2312691'
loop_
_audit_author_name
_audit_author_address
'Adrian Whitwood'
;University of York
United Kingdom
;
_audit_update_record             
;
2023-12-07 deposited with the CCDC.	2024-08-28 downloaded from the CCDC.
;
_audit_creation_date             2022-11-04
_audit_creation_method           
;
Olex2 1.5
(compiled 2022.04.07 svn.rca3783a0 for OlexSys, GUI svn.r6498)
;
_shelx_SHELXL_version_number     2018/3
loop_
_audit_author_email
''
''
_chemical_name_common            ?
_chemical_name_systematic        ?
_chemical_formula_moiety         'C19 H19 Mo N O9 S'
_chemical_formula_sum            'C19 H19 Mo N O9 S'
_chemical_formula_weight         533.35
_chemical_melting_point          ?
_chemical_oxdiff_formula         'C19 H19 Mo1 N1 O9 S1'
_chemical_oxdiff_usercomment     'Lukas Geciauskas LG-1-006'
loop_
_atom_type_symbol
_atom_type_description
_atom_type_scat_dispersion_real
_atom_type_scat_dispersion_imag
_atom_type_scat_source
C C 0.0181 0.0091 'International Tables Vol C Tables 4.2.6.8 and 6.1.1.4'
H H 0.0000 0.0000 'International Tables Vol C Tables 4.2.6.8 and 6.1.1.4'
N N 0.0311 0.0180 'International Tables Vol C Tables 4.2.6.8 and 6.1.1.4'
O O 0.0492 0.0322 'International Tables Vol C Tables 4.2.6.8 and 6.1.1.4'
S S 0.3331 0.5567 'International Tables Vol C Tables 4.2.6.8 and 6.1.1.4'
Mo Mo -0.0483 2.7339 'International Tables Vol C Tables 4.2.6.8 and 6.1.1.4'

_shelx_space_group_comment       
;
The symmetry employed for this shelxl refinement is uniquely defined
by the following loop, which should always be used as a source of
symmetry information in preference to the above space-group names.
They are only intended as comments.
;
_space_group_crystal_system      triclinic
_space_group_IT_number           2
_space_group_name_H-M_alt        'P -1'
_space_group_name_Hall           '-P 1'
loop_
_space_group_symop_operation_xyz
'x, y, z'
'-x, -y, -z'

_cell_length_a                   7.97347(14)
_cell_length_b                   14.0397(3)
_cell_length_c                   18.8868(4)
_cell_angle_alpha                89.8034(16)
_cell_angle_beta                 87.7720(16)
_cell_angle_gamma                74.1423(16)
_cell_volume                     2032.23(7)
_cell_formula_units_Z            4
_cell_measurement_reflns_used    8402
_cell_measurement_temperature    110.00(10)
_cell_measurement_theta_max      76.4400
_cell_measurement_theta_min      5.7830
_shelx_estimated_absorpt_T_max   ?
_shelx_estimated_absorpt_T_min   ?
_exptl_absorpt_coefficient_mu    6.731
_exptl_absorpt_correction_T_max  0.817
_exptl_absorpt_correction_T_min  0.745
_exptl_absorpt_correction_type   analytical
_exptl_absorpt_process_details   
;
CrysAlisPro 1.171.42.72a (Rigaku Oxford Diffraction, 2022)
Analytical numeric absorption correction using a multifaceted crystal
model based on expressions derived by R.C. Clark & J.S. Reid.
(Clark, R. C. & Reid, J. S. (1995). Acta Cryst. A51, 887-897)
Empirical absorption correction using spherical harmonics,
implemented in SCALE3 ABSPACK scaling algorithm.
;
_exptl_absorpt_special_details   ?
_exptl_crystal_colour            'clear yellow'
_exptl_crystal_colour_lustre     clear
_exptl_crystal_colour_modifier   .
_exptl_crystal_colour_primary    yellow
_exptl_crystal_density_diffrn    1.743
_exptl_crystal_density_meas      ?
_exptl_crystal_density_method    ?
_exptl_crystal_description       block
_exptl_crystal_F_000             1080
loop_
_exptl_crystal_face_index_h
_exptl_crystal_face_index_k
_exptl_crystal_face_index_l
_exptl_crystal_face_perp_dist
0 0 -1 0.0222
0 0 1 0.0528
0 0 -1 0.0285
0 0 1 0.0532
0 -1 -1 0.0494
0 1 1 0.0570
0 0 0 0.0417
0 0 0 0.0578
1 0 -1 0.0332
-1 0 1 0.0484
1 0 -1 0.0407
-1 0 1 0.0594
1 0 0 0.0408
-1 0 0 0.0604
1 1 0 0.0458
-1 -1 0 0.0701
1 0 1 0.0488
-1 0 -1 0.0608
1 1 1 0.0527
-1 -1 -1 0.0629

_exptl_crystal_recrystallization_method 
'Re-crystallisation from solvent: methanol and dimethylsulfoxide'
_exptl_crystal_size_max          0.102
_exptl_crystal_size_mid          0.099
_exptl_crystal_size_min          0.075
loop_
_exptl_oxdiff_crystal_face_indexfrac_h
_exptl_oxdiff_crystal_face_indexfrac_k
_exptl_oxdiff_crystal_face_indexfrac_l
_exptl_oxdiff_crystal_face_x
_exptl_oxdiff_crystal_face_y
_exptl_oxdiff_crystal_face_z
0.0010 -0.0033 -0.9997 0.0282 0.0654 0.0398
-0.0010 0.0033 0.9997 -0.0282 -0.0654 -0.0398
-0.0006 0.4960 -1.0033 -0.0104 0.0566 0.0808
0.0006 -0.4960 1.0033 0.0104 -0.0566 -0.0808
0.0026 -0.5025 -0.9961 0.0668 0.0743 -0.0012
-0.0026 0.5025 0.9961 -0.0668 -0.0743 0.0012
-0.0016 0.4993 -0.0036 -0.0386 -0.0089 0.0410
0.0016 -0.4993 0.0036 0.0386 0.0089 -0.0410
1.0030 -0.0294 -0.8078 0.1917 -0.0433 0.0883
-1.0030 0.0294 0.8078 -0.1917 0.0433 -0.0883
1.0014 0.4698 -0.8114 0.1531 -0.0521 0.1293
-1.0014 -0.4698 0.8114 -0.1531 0.0521 -0.1293
1.0004 0.4731 0.1883 0.1249 -0.1176 0.0895
-1.0004 -0.4731 -0.1883 -0.1249 0.1176 -0.0895
0.9989 0.9724 0.1847 0.0863 -0.1264 0.1305
-0.9989 -0.9724 -0.1847 -0.0863 0.1264 -0.1305
0.9995 0.4763 1.1881 0.0967 -0.1830 0.0497
-0.9995 -0.4763 -1.1881 -0.0967 0.1830 -0.0497
0.9979 0.9756 1.1845 0.0580 -0.1918 0.0907
-0.9979 -0.9756 -1.1845 -0.0580 0.1918 -0.0907

_exptl_transmission_factor_max   ?
_exptl_transmission_factor_min   ?
_diffrn_reflns_av_R_equivalents  ?
_diffrn_reflns_av_unetI/netI     0.0315
_diffrn_reflns_Laue_measured_fraction_full 0.968
_diffrn_reflns_Laue_measured_fraction_max 0.969
_diffrn_reflns_limit_h_max       9
_diffrn_reflns_limit_h_min       -9
_diffrn_reflns_limit_k_max       16
_diffrn_reflns_limit_k_min       -16
_diffrn_reflns_limit_l_max       22
_diffrn_reflns_limit_l_min       -22
_diffrn_reflns_number            12797
_diffrn_reflns_point_group_measured_fraction_full 0.968
_diffrn_reflns_point_group_measured_fraction_max 0.969
_diffrn_reflns_theta_full        67.122
_diffrn_reflns_theta_max         67.122
_diffrn_reflns_theta_min         4.011
_diffrn_ambient_environment      N~2~
_diffrn_ambient_temperature      110.00(10)
_diffrn_detector                 'Hybrid Pixel Array Detector'
_diffrn_detector_area_resol_mean 10.0000
_diffrn_detector_type            HyPix
_diffrn_measured_fraction_theta_full 0.968
_diffrn_measured_fraction_theta_max 0.969
_diffrn_measurement_details      
;
List of Runs (angles in degrees, time in seconds):

  # Type    Start    End  Width  t~exp~   \w     \q     \k     \f   Frames
#--------------------------------------------------------------------------
  1  \w    -64.00 -19.00   0.50    1.00    --  -48.95 125.00 -60.00   90
  2  \w   -103.00 -76.00   0.50    1.00    --  -48.95-125.00 120.00   54
  3  \w    -25.00  24.00   0.50    1.00    --  -48.95  37.00-120.00   98
  4  \w   -112.00 -74.00   0.50    1.00    --  -48.95-125.00  30.00   76
  5  \w    -58.00   6.00   0.50    1.00    --  -48.95  57.00 120.00  128
  6  \w   -119.00 -90.00   0.50    1.00    --  -48.95-125.00 -90.00   58
  7  \w   -119.00 -94.00   0.50    1.00    --  -48.95-125.00 -60.00   50
  8  \w      8.00  64.00   0.50    1.00    --   48.95 -57.00 -90.00  112
  9  \w    -22.00   4.00   0.50    1.00    --   48.95 -57.00 -90.00   52
 10  \w     67.00 123.00   0.50    4.00    --  107.75 -57.00-180.00  112
 11  \w    119.00 178.00   0.50    4.00    --  107.75  37.00-180.00  118
 12  \w     38.00 111.00   0.50    4.00    --  107.75 -77.00-180.00  146
 13  \w     84.00 112.00   0.50    4.00    --  107.75 -77.00 -30.00   56
 14  \w     42.00 120.00   0.50    4.00    --  107.75 -19.00   0.00  156
 15  \w     40.00  82.00   0.50    4.00    --  107.75-125.00 150.00   84
 16  \w    139.00 174.00   0.50    4.00    --  107.75  57.00 -60.00   70
 17  \w     44.00 104.00   0.50    4.00    --  107.75 -99.00-180.00  120
 18  \w     76.00 105.00   0.50    4.00    --  107.75 -99.00 -30.00   58
 19  \w    103.00 177.00   0.50    4.00    --  107.75  19.00 -30.00  148
 20  \w     37.00  72.00   0.50    4.00    --  107.75 -99.00 -30.00   70
 21  \w    101.00 177.00   0.50    4.00    --  107.75  19.00-120.00  152
 22  \w     96.00 134.00   0.50    4.00    --  107.75  57.00 -60.00   76
 23  \w     38.00 105.00   0.50    4.00    --  107.75 -99.00  60.00  134
 24  \w     69.00  94.00   0.50    4.00    --  107.75 -99.00  90.00   50
 25  \w     35.00  77.00   0.50    4.00    --  107.75 -77.00 -30.00   84
;
_diffrn_measurement_device       'four-circle diffractometer'
_diffrn_measurement_device_type  'SuperNova, Dual, Cu at home/near, HyPix'
_diffrn_measurement_method       '\w scans'
_diffrn_orient_matrix_type       
'CrysAlisPro convention (1999,Acta A55,543-557)'
_diffrn_orient_matrix_UB_11      0.1665068000
_diffrn_orient_matrix_UB_12      -0.0770327000
_diffrn_orient_matrix_UB_13      -0.0278192000
_diffrn_orient_matrix_UB_21      -0.0964245000
_diffrn_orient_matrix_UB_22      -0.0185155000
_diffrn_orient_matrix_UB_23      -0.0654765000
_diffrn_orient_matrix_UB_31      0.0581663000
_diffrn_orient_matrix_UB_32      0.0820721000
_diffrn_orient_matrix_UB_33      -0.0400337000
_diffrn_radiation_monochromator  mirror
_diffrn_radiation_probe          x-ray
_diffrn_radiation_type           'Cu K\a'
_diffrn_radiation_wavelength     1.54184
_diffrn_source                   'micro-focus sealed X-ray tube'
_diffrn_source_type              'SuperNova (Cu) X-ray Source'
_reflns_Friedel_coverage         0.000
_reflns_Friedel_fraction_full    .
_reflns_Friedel_fraction_max     .
_reflns_number_gt                11365
_reflns_number_total             12797
_reflns_special_details          
;
 _reflns_Friedel_fraction is defined as the number of unique
 Friedel pairs measured divided by the number that would be
 possible theoretically, ignoring centric projections and
 systematic absences. Completness statistics refer to single and
 composite reflections containing twin component 1 only.
;
_reflns_threshold_expression     'I > 2\s(I)'
_computing_cell_refinement       'CrysAlisPro 1.171.42.72a (Rigaku OD, 2022)'
_computing_data_collection       'CrysAlisPro 1.171.42.72a (Rigaku OD, 2022)'
_computing_data_reduction        'CrysAlisPro 1.171.42.72a (Rigaku OD, 2022)'
_computing_molecular_graphics    'Olex2 1.5 (Dolomanov et al., 2009)'
_computing_publication_material  'Olex2 1.5 (Dolomanov et al., 2009)'
_computing_structure_refinement  'SHELXL 2018/3 (Sheldrick, 2015)'
_computing_structure_solution    'SHELXT  (Sheldrick, 2015)'
_refine_diff_density_max         0.695
_refine_diff_density_min         -0.801
_refine_diff_density_rms         0.090
_refine_ls_extinction_coef       .
_refine_ls_extinction_method     none
_refine_ls_goodness_of_fit_ref   1.064
_refine_ls_hydrogen_treatment    constr
_refine_ls_matrix_type           full
_refine_ls_number_parameters     582
_refine_ls_number_reflns         12797
_refine_ls_number_restraints     0
_refine_ls_R_factor_all          0.0490
_refine_ls_R_factor_gt           0.0440
_refine_ls_restrained_S_all      1.064
_refine_ls_shift/su_max          0.001
_refine_ls_shift/su_mean         0.000
_refine_ls_structure_factor_coef Fsqd
_refine_ls_weighting_details     
'w=1/[\s^2^(Fo^2^)+(0.0811P)^2^+0.7636P] where P=(Fo^2^+2Fc^2^)/3'
_refine_ls_weighting_scheme      calc
_refine_ls_wR_factor_gt          0.1166
_refine_ls_wR_factor_ref         0.1203
_refine_special_details          
;The crystal was a non-merohedral twin modelled using two components in a 
refined ratio of 0.5773:0.4227(8).

For both of the complexes present in the asymmetric unit there was evidence 
of disorder of the ligand.  The central imine group was modelled in two 
positions in refined ratios of 0.785:0.215(7) and 0.893:0.107(8). 
The ADPs of disordered pairs of atoms were constrained to be equal 
(C8 & C8a, N1 & N1a, C27 & C27a, N2 & N2a).  Attempts to model the other 
atoms of the ligand in the minor position proved unsuccessful.,Twin
;
_olex2_refinement_description    
;
1. Twinned data refinement
 Scales: 0.5773(8)
 0.4227(8)
2. Fixed Uiso
 At 1.2 times of:
  All C(H) groups
 At 1.5 times of:
  All C(H,H,H) groups
3. Uiso/Uaniso restraints and constraints
Uanis(C8) = Uanis(C8A)
Uanis(N1A) = Uanis(N1)
Uanis(C27) = Uanis(C27A)
Uanis(N2) = Uanis(N2A)
4. Others
 Sof(C8A)=Sof(H8A)=Sof(N1A)=1-FVAR(1)
 Sof(C8)=Sof(H8)=Sof(N1)=FVAR(1)
 Sof(C27A)=Sof(H27A)=Sof(N2A)=1-FVAR(2)
 Sof(C27)=Sof(H27)=Sof(N2)=FVAR(2)
5.a Aromatic/amide H refined with riding coordinates:
 C3(H3), C4(H4), C7(H7), C8(H8), C8A(H8A), C11(H11), C12(H12), C14(H14),
 C22(H22), C23(H23), C26(H26), C27(H27), C27A(H27A), C30(H30), C31(H31),
 C33(H33)
5.b Idealised Me refined as rotating group:
 C16(H16A,H16B,H16C), C17(H17A,H17B,H17C), C18(H18A,H18B,H18C), C19(H19A,H19B,
 H19C), C35(H35A,H35B,H35C), C36(H36A,H36B,H36C), C37(H37A,H37B,H37C), C38(H38A,
 H38B,H38C)
;
_atom_sites_solution_hydrogens   geom
_atom_sites_solution_primary     dual
_atom_sites_solution_secondary   ?
loop_
_atom_site_label
_atom_site_type_symbol
_atom_site_fract_x
_atom_site_fract_y
_atom_site_fract_z
_atom_site_U_iso_or_equiv
_atom_site_adp_type
_atom_site_occupancy
_atom_site_site_symmetry_order
_atom_site_calc_flag
_atom_site_refinement_flags_posn
_atom_site_refinement_flags_adp
_atom_site_refinement_flags_occupancy
_atom_site_disorder_assembly
_atom_site_disorder_group
C1 C 1.1973(8) 0.0752(4) 0.4575(3) 0.0445(13) Uani 1 1 d . . . . .
C2 C 1.1473(7) 0.1679(4) 0.4168(3) 0.0393(11) Uani 1 1 d . . . . .
C3 C 1.0640(8) 0.1668(4) 0.3530(3) 0.0396(12) Uani 1 1 d . . . . .
H3 H 1.046890 0.106560 0.336264 0.048 Uiso 1 1 calc R U . . .
C4 C 1.0072(7) 0.2510(4) 0.3145(3) 0.0406(12) Uani 1 1 d . . . . .
H4 H 0.950142 0.249462 0.271496 0.049 Uiso 1 1 calc R U . . .
C5 C 1.0334(7) 0.3408(4) 0.3390(3) 0.0419(12) Uani 1 1 d . . . . .
C6 C 1.1207(7) 0.3417(4) 0.4022(3) 0.0392(12) Uani 1 1 d . . . . .
C7 C 1.1748(7) 0.2556(4) 0.4402(3) 0.0415(12) Uani 1 1 d . . . . .
H7 H 1.232002 0.256291 0.483321 0.050 Uiso 1 1 calc R U . . .
C8 C 1.1624(7) 0.4277(5) 0.4347(3) 0.0271(12) Uani 0.785(7) 1 d . . P A 1
H8 H 1.212058 0.420874 0.479999 0.033 Uiso 0.785(7) 1 calc R U P A 1
C8A C 1.183(3) 0.477(2) 0.4426(13) 0.0271(12) Uani 0.215(7) 1 d . . P A 2
H8A H 1.232631 0.435406 0.480205 0.033 Uiso 0.215(7) 1 calc R U P A 2
C9 C 1.1778(7) 0.5911(4) 0.4381(3) 0.0391(12) Uani 1 1 d . . . . .
C10 C 1.1260(7) 0.6757(4) 0.3970(3) 0.0372(11) Uani 1 1 d . . . . .
C11 C 1.1529(7) 0.7643(4) 0.4201(3) 0.0351(10) Uani 1 1 d . . . . .
H11 H 1.117236 0.822266 0.392277 0.042 Uiso 1 1 calc R U . . .
C12 C 1.2320(6) 0.7677(3) 0.4840(3) 0.0320(10) Uani 1 1 d . . . . .
H12 H 1.248574 0.828397 0.499999 0.038 Uiso 1 1 calc R U . . .
C13 C 1.2875(6) 0.6823(4) 0.5248(3) 0.0318(10) Uani 1 1 d . . . . .
C14 C 1.2587(7) 0.5941(4) 0.5015(3) 0.0377(11) Uani 1 1 d . . . . .
H14 H 1.294577 0.535919 0.529090 0.045 Uiso 1 1 calc R U . . .
C15 C 1.3737(6) 0.6831(4) 0.5933(3) 0.0345(10) Uani 1 1 d . . . . .
C16 C 1.3099(12) 0.0007(5) 0.5637(3) 0.065(2) Uani 1 1 d . . . . .
H16A H 1.397580 -0.052462 0.538651 0.098 Uiso 1 1 calc R U . . .
H16B H 1.204824 -0.020896 0.574292 0.098 Uiso 1 1 calc R U . . .
H16C H 1.356890 0.016533 0.607960 0.098 Uiso 1 1 calc R U . . .
C17 C 1.4523(7) 0.7820(5) 0.6793(3) 0.0455(13) Uani 1 1 d . . . . .
H17A H 1.571375 0.738110 0.679149 0.068 Uiso 1 1 calc R U . . .
H17B H 1.381531 0.762351 0.717275 0.068 Uiso 1 1 calc R U . . .
H17C H 1.455221 0.850438 0.687329 0.068 Uiso 1 1 calc R U . . .
C18 C 0.5083(6) 0.6156(4) 0.2978(3) 0.0365(11) Uani 1 1 d . . . . .
H18A H 0.581148 0.620909 0.255808 0.055 Uiso 1 1 calc R U . . .
H18B H 0.390844 0.659947 0.292980 0.055 Uiso 1 1 calc R U . . .
H18C H 0.501292 0.547208 0.302410 0.055 Uiso 1 1 calc R U . . .
C19 C 0.6151(7) 0.7692(4) 0.3481(3) 0.0381(11) Uani 1 1 d . . . . .
H19A H 0.680300 0.795032 0.382727 0.057 Uiso 1 1 calc R U . . .
H19B H 0.497167 0.813829 0.345607 0.057 Uiso 1 1 calc R U . . .
H19C H 0.675007 0.764506 0.301454 0.057 Uiso 1 1 calc R U . . .
Mo1 Mo 1.01890(4) 0.54900(3) 0.29384(2) 0.02481(12) Uani 1 1 d . . . . .
N1 N 1.1333(6) 0.5110(3) 0.4034(2) 0.0242(10) Uani 0.785(7) 1 d . . P A 1
N1A N 1.113(2) 0.4490(13) 0.3908(10) 0.0242(10) Uani 0.215(7) 1 d . . P A 2
O1 O 1.2186(4) 0.5073(3) 0.25264(17) 0.0343(7) Uani 1 1 d . . . . .
O2 O 0.8826(4) 0.6050(3) 0.22928(17) 0.0347(7) Uani 1 1 d . . . . .
O3 O 1.3774(5) 0.7747(3) 0.61223(18) 0.0383(8) Uani 1 1 d . . . . .
O4 O 1.4343(5) 0.6101(3) 0.6274(2) 0.0463(9) Uani 1 1 d . . . . .
O5 O 1.0510(5) 0.6721(3) 0.33492(19) 0.0421(8) Uani 1 1 d . . . . .
O6 O 0.9694(5) 0.4210(3) 0.3010(2) 0.0443(9) Uani 1 1 d . . . . .
O7 O 1.2665(7) 0.0877(3) 0.5195(2) 0.0532(11) Uani 1 1 d . . . . .
O8 O 1.1775(7) -0.0018(3) 0.4388(2) 0.0562(12) Uani 1 1 d . . . . .
O9 O 0.7900(4) 0.5850(2) 0.37554(16) 0.0293(7) Uani 1 1 d . . . . .
S1 S 0.60192(14) 0.64957(8) 0.37467(5) 0.0275(2) Uani 1 1 d . . . . .
C20 C -0.0457(6) 1.3683(4) 0.0214(2) 0.0322(10) Uani 1 1 d . . . . .
C21 C 0.0793(6) 1.2942(3) 0.0643(2) 0.0305(9) Uani 1 1 d . . . . .
C22 C 0.1338(6) 1.3262(4) 0.1268(2) 0.0320(10) Uani 1 1 d . . . . .
H22 H 0.088617 1.393180 0.141797 0.038 Uiso 1 1 calc R U . . .
C23 C 0.2537(6) 1.2607(4) 0.1670(2) 0.0326(10) Uani 1 1 d . . . . .
H23 H 0.293908 1.283318 0.208779 0.039 Uiso 1 1 calc R U . . .
C24 C 0.3161(6) 1.1615(4) 0.1467(3) 0.0344(10) Uani 1 1 d . . . . .
C25 C 0.2582(6) 1.1279(4) 0.0845(3) 0.0315(10) Uani 1 1 d . . . . .
C26 C 0.1421(6) 1.1962(4) 0.0435(3) 0.0321(10) Uani 1 1 d . . . . .
H26 H 0.105519 1.175066 0.000388 0.038 Uiso 1 1 calc R U . . .
C27 C 0.3114(7) 1.0269(5) 0.0574(3) 0.0271(12) Uani 0.893(8) 1 d . . P B 1
H27 H 0.275440 1.014224 0.011849 0.033 Uiso 0.893(8) 1 calc R U P B 1
C27A C 0.338(6) 0.973(4) 0.047(2) 0.0271(12) Uani 0.107(8) 1 d . . P B 2
H27A H 0.273544 0.996662 0.006770 0.033 Uiso 0.107(8) 1 calc R U P B 2
C28 C 0.4506(6) 0.8555(4) 0.0644(3) 0.0328(10) Uani 1 1 d . . . . .
C29 C 0.5625(6) 0.7891(4) 0.1074(2) 0.0318(10) Uani 1 1 d . . . . .
C30 C 0.6248(6) 0.6901(4) 0.0879(3) 0.0341(10) Uani 1 1 d . . . . .
H30 H 0.702533 0.644857 0.117200 0.041 Uiso 1 1 calc R U . . .
C31 C 0.5721(6) 0.6578(3) 0.0252(3) 0.0313(10) Uani 1 1 d . . . . .
H31 H 0.614650 0.590140 0.011548 0.038 Uiso 1 1 calc R U . . .
C32 C 0.4569(6) 0.7241(4) -0.0181(3) 0.0317(10) Uani 1 1 d . . . . .
C33 C 0.3967(6) 0.8231(4) 0.0014(3) 0.0331(10) Uani 1 1 d . . . . .
H33 H 0.319264 0.868655 -0.027795 0.040 Uiso 1 1 calc R U . . .
C34 C 0.3983(6) 0.6922(4) -0.0858(3) 0.0330(10) Uani 1 1 d . . . . .
C35 C -0.1794(7) 1.4027(4) -0.0880(3) 0.0418(12) Uani 1 1 d . . . . .
H35A H -0.134344 1.460631 -0.094264 0.063 Uiso 1 1 calc R U . . .
H35B H -0.297743 1.423472 -0.066497 0.063 Uiso 1 1 calc R U . . .
H35C H -0.182022 1.371643 -0.134145 0.063 Uiso 1 1 calc R U . . .
C36 C 0.4114(8) 0.5600(4) -0.1637(3) 0.0419(12) Uani 1 1 d . . . . .
H36A H 0.442887 0.595879 -0.204468 0.063 Uiso 1 1 calc R U . . .
H36B H 0.284610 0.570508 -0.160849 0.063 Uiso 1 1 calc R U . . .
H36C H 0.469235 0.489168 -0.169332 0.063 Uiso 1 1 calc R U . . .
C37 C 0.9368(7) 1.0533(4) 0.1973(3) 0.0355(10) Uani 1 1 d . . . . .
H37A H 0.883312 1.120819 0.181255 0.053 Uiso 1 1 calc R U . . .
H37B H 1.059564 1.045879 0.207055 0.053 Uiso 1 1 calc R U . . .
H37C H 0.875036 1.040471 0.240640 0.053 Uiso 1 1 calc R U . . .
C38 C 1.0107(7) 0.8532(4) 0.1759(3) 0.0432(12) Uani 1 1 d . . . . .
H38A H 0.946272 0.854185 0.221231 0.065 Uiso 1 1 calc R U . . .
H38B H 1.134194 0.845244 0.184421 0.065 Uiso 1 1 calc R U . . .
H38C H 0.999260 0.797795 0.146782 0.065 Uiso 1 1 calc R U . . .
Mo2 Mo 0.51422(4) 0.96005(3) 0.20159(2) 0.02659(12) Uani 1 1 d . . . . .
N2 N 0.4049(5) 0.9536(3) 0.0923(2) 0.0262(10) Uani 0.893(8) 1 d . . P B 1
N2A N 0.360(5) 1.026(3) 0.103(2) 0.0262(10) Uani 0.107(8) 1 d . . P B 2
O10 O 0.3309(5) 0.9431(3) 0.24263(18) 0.0383(8) Uani 1 1 d . . . . .
O11 O 0.6576(4) 0.9556(2) 0.26712(16) 0.0312(7) Uani 1 1 d . . . . .
O12 O -0.0677(5) 1.3326(3) -0.04229(18) 0.0369(7) Uani 1 1 d . . . . .
O13 O -0.1193(5) 1.4507(3) 0.0421(2) 0.0430(8) Uani 1 1 d . . . . .
O14 O 0.4327(5) 1.1013(3) 0.18708(19) 0.0394(8) Uani 1 1 d . . . . .
O15 O 0.6125(5) 0.8221(3) 0.16768(19) 0.0377(8) Uani 1 1 d . . . . .
O16 O 0.4663(5) 0.5962(3) -0.09963(18) 0.0371(7) Uani 1 1 d . . . . .
O17 O 0.2978(5) 0.7472(3) -0.1240(2) 0.0422(8) Uani 1 1 d . . . . .
O18 O 0.7291(4) 0.9785(3) 0.12116(16) 0.0322(7) Uani 1 1 d . . . . .
S2 S 0.92342(15) 0.96746(9) 0.13030(6) 0.0340(3) Uani 1 1 d . . . . .

loop_
_atom_site_aniso_label
_atom_site_aniso_U_11
_atom_site_aniso_U_22
_atom_site_aniso_U_33
_atom_site_aniso_U_23
_atom_site_aniso_U_13
_atom_site_aniso_U_12
C1 0.068(4) 0.042(3) 0.030(2) -0.008(2) 0.002(2) -0.026(3)
C2 0.052(3) 0.038(3) 0.034(2) -0.009(2) 0.008(2) -0.025(2)
C3 0.058(3) 0.031(3) 0.035(2) -0.008(2) 0.008(2) -0.024(2)
C4 0.050(3) 0.038(3) 0.038(3) -0.006(2) 0.012(2) -0.021(2)
C5 0.040(3) 0.026(3) 0.058(3) -0.002(2) 0.023(2) -0.011(2)
C6 0.036(2) 0.035(3) 0.050(3) -0.016(2) 0.013(2) -0.018(2)
C7 0.046(3) 0.043(3) 0.043(3) -0.013(2) 0.009(2) -0.025(2)
C8 0.029(3) 0.031(4) 0.023(3) -0.001(3) -0.004(2) -0.009(2)
C8A 0.029(3) 0.031(4) 0.023(3) -0.001(3) -0.004(2) -0.009(2)
C9 0.035(2) 0.041(3) 0.047(3) -0.022(2) 0.013(2) -0.021(2)
C10 0.034(2) 0.044(3) 0.037(3) -0.014(2) 0.009(2) -0.019(2)
C11 0.038(2) 0.038(3) 0.032(2) -0.007(2) 0.001(2) -0.015(2)
C12 0.036(2) 0.028(2) 0.035(2) -0.0068(19) 0.004(2) -0.0131(19)
C13 0.032(2) 0.029(2) 0.036(2) -0.0069(19) 0.0059(19) -0.0126(18)
C14 0.039(3) 0.028(2) 0.047(3) -0.003(2) 0.015(2) -0.011(2)
C15 0.032(2) 0.033(3) 0.039(3) -0.002(2) 0.007(2) -0.0111(19)
C16 0.119(6) 0.051(4) 0.037(3) 0.002(3) -0.024(4) -0.039(4)
C17 0.044(3) 0.058(4) 0.036(3) 0.000(2) -0.007(2) -0.017(3)
C18 0.031(2) 0.050(3) 0.033(2) -0.004(2) -0.004(2) -0.017(2)
C19 0.048(3) 0.027(2) 0.041(3) 0.006(2) -0.006(2) -0.013(2)
Mo1 0.02645(18) 0.0294(2) 0.02033(18) 0.00177(13) -0.00368(13) -0.01024(14)
N1 0.027(2) 0.023(2) 0.025(2) 0.000(2) -0.0013(19) -0.0102(18)
N1A 0.027(2) 0.023(2) 0.025(2) 0.000(2) -0.0013(19) -0.0102(18)
O1 0.0318(16) 0.043(2) 0.0290(16) -0.0008(14) -0.0024(13) -0.0125(14)
O2 0.0335(17) 0.043(2) 0.0272(16) 0.0055(14) -0.0034(13) -0.0100(14)
O3 0.048(2) 0.0375(19) 0.0324(17) -0.0013(14) -0.0043(15) -0.0159(16)
O4 0.044(2) 0.040(2) 0.052(2) 0.0091(18) -0.0035(17) -0.0064(16)
O5 0.0387(18) 0.052(2) 0.0412(19) -0.0119(17) 0.0009(16) -0.0228(17)
O6 0.0418(19) 0.034(2) 0.058(2) -0.0045(17) 0.0106(17) -0.0144(15)
O7 0.089(3) 0.043(2) 0.0359(19) -0.0070(17) -0.010(2) -0.031(2)
O8 0.103(4) 0.041(2) 0.0363(19) -0.0016(17) -0.012(2) -0.039(2)
O9 0.0270(15) 0.0342(17) 0.0269(15) 0.0045(13) -0.0008(12) -0.0087(13)
S1 0.0301(5) 0.0282(5) 0.0249(5) 0.0020(4) -0.0011(4) -0.0092(4)
C20 0.034(2) 0.030(3) 0.031(2) -0.0005(19) 0.0029(19) -0.0083(19)
C21 0.031(2) 0.028(2) 0.032(2) -0.0012(19) 0.0027(19) -0.0085(18)
C22 0.038(2) 0.027(2) 0.030(2) -0.0012(19) 0.0040(19) -0.0088(19)
C23 0.036(2) 0.033(3) 0.028(2) -0.0007(19) -0.0005(19) -0.0081(19)
C24 0.032(2) 0.032(3) 0.037(2) 0.010(2) 0.002(2) -0.0063(19)
C25 0.034(2) 0.028(2) 0.034(2) -0.0006(19) 0.0049(19) -0.0114(19)
C26 0.033(2) 0.030(2) 0.035(2) -0.0024(19) 0.000(2) -0.0116(19)
C27 0.030(2) 0.029(3) 0.024(2) -0.002(2) -0.003(2) -0.009(2)
C27A 0.030(2) 0.029(3) 0.024(2) -0.002(2) -0.003(2) -0.009(2)
C28 0.033(2) 0.031(2) 0.038(2) -0.006(2) 0.008(2) -0.0152(19)
C29 0.034(2) 0.032(2) 0.032(2) -0.0038(19) 0.0036(19) -0.0162(19)
C30 0.036(2) 0.035(3) 0.034(2) -0.001(2) 0.001(2) -0.015(2)
C31 0.035(2) 0.025(2) 0.036(2) -0.0008(19) 0.001(2) -0.0113(18)
C32 0.032(2) 0.028(2) 0.036(2) 0.0024(19) 0.0012(19) -0.0111(18)
C33 0.030(2) 0.028(2) 0.040(3) 0.005(2) 0.002(2) -0.0071(18)
C34 0.033(2) 0.028(2) 0.038(2) 0.005(2) -0.002(2) -0.0092(19)
C35 0.048(3) 0.039(3) 0.038(3) 0.006(2) -0.008(2) -0.010(2)
C36 0.050(3) 0.041(3) 0.036(3) -0.003(2) -0.009(2) -0.014(2)
C37 0.034(2) 0.038(3) 0.039(3) 0.000(2) -0.009(2) -0.017(2)
C38 0.036(3) 0.037(3) 0.055(3) -0.006(2) -0.012(2) -0.005(2)
Mo2 0.02896(19) 0.0295(2) 0.02300(19) 0.00069(14) -0.00655(14) -0.01002(14)
N2 0.027(2) 0.026(2) 0.027(2) 0.0024(17) -0.0059(17) -0.0084(17)
N2A 0.027(2) 0.026(2) 0.027(2) 0.0024(17) -0.0059(17) -0.0084(17)
O10 0.0351(17) 0.049(2) 0.0339(17) 0.0013(15) -0.0060(14) -0.0160(15)
O11 0.0355(17) 0.0336(18) 0.0270(15) 0.0007(13) -0.0083(13) -0.0123(13)
O12 0.0421(19) 0.0334(18) 0.0332(17) 0.0002(14) -0.0055(15) -0.0068(14)
O13 0.049(2) 0.031(2) 0.044(2) -0.0002(16) -0.0046(17) -0.0015(16)
O14 0.0399(19) 0.0317(18) 0.0435(19) 0.0034(15) -0.0084(16) -0.0036(14)
O15 0.0431(19) 0.0337(18) 0.0383(18) -0.0054(15) -0.0027(15) -0.0138(15)
O16 0.0444(19) 0.0295(18) 0.0377(18) -0.0021(14) -0.0092(15) -0.0097(14)
O17 0.046(2) 0.036(2) 0.044(2) 0.0043(16) -0.0132(17) -0.0086(16)
O18 0.0325(17) 0.0393(19) 0.0273(15) 0.0016(14) -0.0067(13) -0.0135(14)
S2 0.0310(6) 0.0421(7) 0.0305(5) -0.0033(5) -0.0033(5) -0.0123(5)

_geom_special_details            
;
 All esds (except the esd in the dihedral angle between two l.s. planes)
 are estimated using the full covariance matrix.  The cell esds are taken
 into account individually in the estimation of esds in distances, angles
 and torsion angles; correlations between esds in cell parameters are only
 used when they are defined by crystal symmetry.  An approximate (isotropic)
 treatment of cell esds is used for estimating esds involving l.s. planes.
;
loop_
_geom_bond_atom_site_label_1
_geom_bond_atom_site_label_2
_geom_bond_distance
_geom_bond_site_symmetry_2
_geom_bond_publ_flag
C1 C2 1.475(8) . ?
C1 O7 1.346(7) . ?
C1 O8 1.192(7) . ?
C2 C3 1.400(8) . ?
C2 C7 1.385(7) . ?
C3 H3 0.9500 . ?
C3 C4 1.363(8) . ?
C4 H4 0.9500 . ?
C4 C5 1.415(7) . ?
C5 C6 1.408(8) . ?
C5 O6 1.323(7) . ?
C6 C7 1.378(8) . ?
C6 C8 1.478(8) . ?
C6 N1A 1.506(18) . ?
C7 H7 0.9500 . ?
C8 H8 0.9500 . ?
C8 N1 1.276(8) . ?
C8A H8A 0.9500 . ?
C8A C9 1.59(3) . ?
C8A N1A 1.26(3) . ?
C9 C10 1.391(8) . ?
C9 C14 1.388(8) . ?
C9 N1 1.436(6) . ?
C10 C11 1.392(7) . ?
C10 O5 1.344(6) . ?
C11 H11 0.9500 . ?
C11 C12 1.389(7) . ?
C12 H12 0.9500 . ?
C12 C13 1.399(7) . ?
C13 C14 1.395(7) . ?
C13 C15 1.490(7) . ?
C14 H14 0.9500 . ?
C15 O3 1.344(6) . ?
C15 O4 1.204(6) . ?
C16 H16A 0.9800 . ?
C16 H16B 0.9800 . ?
C16 H16C 0.9800 . ?
C16 O7 1.446(8) . ?
C17 H17A 0.9800 . ?
C17 H17B 0.9800 . ?
C17 H17C 0.9800 . ?
C17 O3 1.438(6) . ?
C18 H18A 0.9800 . ?
C18 H18B 0.9800 . ?
C18 H18C 0.9800 . ?
C18 S1 1.782(5) . ?
C19 H19A 0.9800 . ?
C19 H19B 0.9800 . ?
C19 H19C 0.9800 . ?
C19 S1 1.780(5) . ?
Mo1 N1 2.295(5) . ?
Mo1 N1A 2.324(18) . ?
Mo1 O1 1.697(3) . ?
Mo1 O2 1.708(3) . ?
Mo1 O5 1.980(4) . ?
Mo1 O6 1.946(4) . ?
Mo1 O9 2.291(3) . ?
O9 S1 1.526(3) . ?
C20 C21 1.492(7) . ?
C20 O12 1.340(6) . ?
C20 O13 1.204(6) . ?
C21 C22 1.390(7) . ?
C21 C26 1.382(7) . ?
C22 H22 0.9500 . ?
C22 C23 1.382(7) . ?
C23 H23 0.9500 . ?
C23 C24 1.395(7) . ?
C24 C25 1.407(7) . ?
C24 O14 1.335(6) . ?
C25 C26 1.394(7) . ?
C25 C27 1.453(8) . ?
C25 N2A 1.49(4) . ?
C26 H26 0.9500 . ?
C27 H27 0.9500 . ?
C27 N2 1.290(7) . ?
C27A H27A 0.9500 . ?
C27A C28 1.69(5) . ?
C27A N2A 1.32(6) . ?
C28 C29 1.387(7) . ?
C28 C33 1.398(7) . ?
C28 N2 1.423(6) . ?
C29 C30 1.387(7) . ?
C29 O15 1.346(6) . ?
C30 H30 0.9500 . ?
C30 C31 1.390(7) . ?
C31 H31 0.9500 . ?
C31 C32 1.403(7) . ?
C32 C33 1.387(7) . ?
C32 C34 1.489(7) . ?
C33 H33 0.9500 . ?
C34 O16 1.330(6) . ?
C34 O17 1.209(6) . ?
C35 H35A 0.9800 . ?
C35 H35B 0.9800 . ?
C35 H35C 0.9800 . ?
C35 O12 1.443(6) . ?
C36 H36A 0.9800 . ?
C36 H36B 0.9800 . ?
C36 H36C 0.9800 . ?
C36 O16 1.443(6) . ?
C37 H37A 0.9800 . ?
C37 H37B 0.9800 . ?
C37 H37C 0.9800 . ?
C37 S2 1.777(5) . ?
C38 H38A 0.9800 . ?
C38 H38B 0.9800 . ?
C38 H38C 0.9800 . ?
C38 S2 1.796(6) . ?
Mo2 N2 2.283(4) . ?
Mo2 N2A 2.33(4) . ?
Mo2 O10 1.701(3) . ?
Mo2 O11 1.707(3) . ?
Mo2 O14 1.933(4) . ?
Mo2 O15 1.978(4) . ?
Mo2 O18 2.313(3) . ?
O18 S2 1.531(3) . ?

loop_
_geom_angle_atom_site_label_1
_geom_angle_atom_site_label_2
_geom_angle_atom_site_label_3
_geom_angle
_geom_angle_site_symmetry_1
_geom_angle_site_symmetry_3
_geom_angle_publ_flag
O7 C1 C2 112.1(5) . . ?
O8 C1 C2 124.6(5) . . ?
O8 C1 O7 123.3(5) . . ?
C3 C2 C1 118.0(4) . . ?
C7 C2 C1 122.6(5) . . ?
C7 C2 C3 119.3(5) . . ?
C2 C3 H3 119.5 . . ?
C4 C3 C2 120.9(5) . . ?
C4 C3 H3 119.5 . . ?
C3 C4 H4 120.1 . . ?
C3 C4 C5 119.8(5) . . ?
C5 C4 H4 120.1 . . ?
C6 C5 C4 119.5(5) . . ?
O6 C5 C4 117.1(6) . . ?
O6 C5 C6 123.4(5) . . ?
C5 C6 C8 126.8(5) . . ?
C5 C6 N1A 90.1(8) . . ?
C7 C6 C5 119.3(5) . . ?
C7 C6 C8 113.9(5) . . ?
C7 C6 N1A 150.6(9) . . ?
C2 C7 H7 119.4 . . ?
C6 C7 C2 121.2(5) . . ?
C6 C7 H7 119.4 . . ?
C6 C8 H8 119.2 . . ?
N1 C8 C6 121.5(5) . . ?
N1 C8 H8 119.2 . . ?
C9 C8A H8A 123.7 . . ?
N1A C8A H8A 123.7 . . ?
N1A C8A C9 112.7(19) . . ?
C10 C9 C8A 143.8(10) . . ?
C10 C9 N1 108.9(5) . . ?
C14 C9 C8A 95.8(10) . . ?
C14 C9 C10 120.3(4) . . ?
C14 C9 N1 130.7(5) . . ?
C9 C10 C11 119.8(5) . . ?
O5 C10 C9 120.2(4) . . ?
O5 C10 C11 120.0(5) . . ?
C10 C11 H11 120.0 . . ?
C12 C11 C10 119.9(5) . . ?
C12 C11 H11 120.0 . . ?
C11 C12 H12 119.8 . . ?
C11 C12 C13 120.5(4) . . ?
C13 C12 H12 119.8 . . ?
C12 C13 C15 121.9(4) . . ?
C14 C13 C12 119.2(5) . . ?
C14 C13 C15 118.9(5) . . ?
C9 C14 C13 120.2(5) . . ?
C9 C14 H14 119.9 . . ?
C13 C14 H14 119.9 . . ?
O3 C15 C13 112.2(4) . . ?
O4 C15 C13 123.9(5) . . ?
O4 C15 O3 124.0(5) . . ?
H16A C16 H16B 109.5 . . ?
H16A C16 H16C 109.5 . . ?
H16B C16 H16C 109.5 . . ?
O7 C16 H16A 109.5 . . ?
O7 C16 H16B 109.5 . . ?
O7 C16 H16C 109.5 . . ?
H17A C17 H17B 109.5 . . ?
H17A C17 H17C 109.5 . . ?
H17B C17 H17C 109.5 . . ?
O3 C17 H17A 109.5 . . ?
O3 C17 H17B 109.5 . . ?
O3 C17 H17C 109.5 . . ?
H18A C18 H18B 109.5 . . ?
H18A C18 H18C 109.5 . . ?
H18B C18 H18C 109.5 . . ?
S1 C18 H18A 109.5 . . ?
S1 C18 H18B 109.5 . . ?
S1 C18 H18C 109.5 . . ?
H19A C19 H19B 109.5 . . ?
H19A C19 H19C 109.5 . . ?
H19B C19 H19C 109.5 . . ?
S1 C19 H19A 109.5 . . ?
S1 C19 H19B 109.5 . . ?
S1 C19 H19C 109.5 . . ?
O1 Mo1 N1 91.84(16) . . ?
O1 Mo1 N1A 90.7(4) . . ?
O1 Mo1 O2 105.37(16) . . ?
O1 Mo1 O5 97.91(16) . . ?
O1 Mo1 O6 96.54(16) . . ?
O1 Mo1 O9 164.34(14) . . ?
O2 Mo1 N1 160.80(17) . . ?
O2 Mo1 N1A 157.9(4) . . ?
O2 Mo1 O5 96.33(17) . . ?
O2 Mo1 O6 101.82(17) . . ?
O2 Mo1 O9 90.29(14) . . ?
O5 Mo1 N1 72.48(16) . . ?
O5 Mo1 N1A 96.3(5) . . ?
O5 Mo1 O9 80.50(13) . . ?
O6 Mo1 N1 84.23(17) . . ?
O6 Mo1 N1A 60.6(5) . . ?
O6 Mo1 O5 152.86(17) . . ?
O6 Mo1 O9 79.41(14) . . ?
O9 Mo1 N1 72.76(14) . . ?
O9 Mo1 N1A 74.1(4) . . ?
C8 N1 C9 118.4(5) . . ?
C8 N1 Mo1 127.1(4) . . ?
C9 N1 Mo1 114.5(4) . . ?
C6 N1A Mo1 129.4(11) . . ?
C8A N1A C6 107.6(18) . . ?
C8A N1A Mo1 122.7(17) . . ?
C15 O3 C17 115.4(4) . . ?
C10 O5 Mo1 123.6(3) . . ?
C5 O6 Mo1 133.6(4) . . ?
C1 O7 C16 114.8(4) . . ?
S1 O9 Mo1 133.94(18) . . ?
C19 S1 C18 99.2(3) . . ?
O9 S1 C18 107.2(2) . . ?
O9 S1 C19 105.8(2) . . ?
O12 C20 C21 112.5(4) . . ?
O13 C20 C21 123.4(4) . . ?
O13 C20 O12 124.1(5) . . ?
C22 C21 C20 118.1(4) . . ?
C26 C21 C20 122.0(4) . . ?
C26 C21 C22 119.9(4) . . ?
C21 C22 H22 120.0 . . ?
C23 C22 C21 120.0(5) . . ?
C23 C22 H22 120.0 . . ?
C22 C23 H23 119.8 . . ?
C22 C23 C24 120.4(5) . . ?
C24 C23 H23 119.8 . . ?
C23 C24 C25 120.0(4) . . ?
O14 C24 C23 118.1(5) . . ?
O14 C24 C25 122.0(5) . . ?
C24 C25 C27 125.7(5) . . ?
C24 C25 N2A 88.3(15) . . ?
C26 C25 C24 118.5(4) . . ?
C26 C25 C27 115.7(4) . . ?
C26 C25 N2A 153.0(15) . . ?
C21 C26 C25 121.2(5) . . ?
C21 C26 H26 119.4 . . ?
C25 C26 H26 119.4 . . ?
C25 C27 H27 118.4 . . ?
N2 C27 C25 123.2(5) . . ?
N2 C27 H27 118.4 . . ?
C28 C27A H27A 127.2 . . ?
N2A C27A H27A 127.2 . . ?
N2A C27A C28 106(3) . . ?
C29 C28 C27A 148.9(17) . . ?
C29 C28 C33 120.3(5) . . ?
C29 C28 N2 112.1(4) . . ?
C33 C28 C27A 90.7(17) . . ?
C33 C28 N2 127.5(5) . . ?
C28 C29 C30 120.5(4) . . ?
O15 C29 C28 119.2(4) . . ?
O15 C29 C30 120.4(5) . . ?
C29 C30 H30 120.3 . . ?
C29 C30 C31 119.3(5) . . ?
C31 C30 H30 120.3 . . ?
C30 C31 H31 119.7 . . ?
C30 C31 C32 120.6(5) . . ?
C32 C31 H31 119.7 . . ?
C31 C32 C34 122.1(4) . . ?
C33 C32 C31 119.6(5) . . ?
C33 C32 C34 118.3(4) . . ?
C28 C33 H33 120.2 . . ?
C32 C33 C28 119.6(5) . . ?
C32 C33 H33 120.2 . . ?
O16 C34 C32 113.0(4) . . ?
O17 C34 C32 123.8(5) . . ?
O17 C34 O16 123.2(5) . . ?
H35A C35 H35B 109.5 . . ?
H35A C35 H35C 109.5 . . ?
H35B C35 H35C 109.5 . . ?
O12 C35 H35A 109.5 . . ?
O12 C35 H35B 109.5 . . ?
O12 C35 H35C 109.5 . . ?
H36A C36 H36B 109.5 . . ?
H36A C36 H36C 109.5 . . ?
H36B C36 H36C 109.5 . . ?
O16 C36 H36A 109.5 . . ?
O16 C36 H36B 109.5 . . ?
O16 C36 H36C 109.5 . . ?
H37A C37 H37B 109.5 . . ?
H37A C37 H37C 109.5 . . ?
H37B C37 H37C 109.5 . . ?
S2 C37 H37A 109.5 . . ?
S2 C37 H37B 109.5 . . ?
S2 C37 H37C 109.5 . . ?
H38A C38 H38B 109.5 . . ?
H38A C38 H38C 109.5 . . ?
H38B C38 H38C 109.5 . . ?
S2 C38 H38A 109.5 . . ?
S2 C38 H38B 109.5 . . ?
S2 C38 H38C 109.5 . . ?
N2 Mo2 O18 74.31(13) . . ?
O10 Mo2 N2 91.77(15) . . ?
O10 Mo2 N2A 91.2(8) . . ?
O10 Mo2 O11 105.64(16) . . ?
O10 Mo2 O14 98.44(17) . . ?
O10 Mo2 O15 96.89(17) . . ?
O10 Mo2 O18 166.06(14) . . ?
O11 Mo2 N2 161.35(15) . . ?
O11 Mo2 N2A 155.4(9) . . ?
O11 Mo2 O14 100.68(16) . . ?
O11 Mo2 O15 96.67(15) . . ?
O11 Mo2 O18 88.11(13) . . ?
O14 Mo2 N2 82.91(15) . . ?
O14 Mo2 N2A 58.3(10) . . ?
O14 Mo2 O15 152.76(15) . . ?
O14 Mo2 O18 80.87(14) . . ?
O15 Mo2 N2 74.22(15) . . ?
O15 Mo2 N2A 99.1(10) . . ?
O15 Mo2 O18 78.86(13) . . ?
O18 Mo2 N2A 76.5(8) . . ?
C27 N2 C28 121.2(4) . . ?
C27 N2 Mo2 126.8(4) . . ?
C28 N2 Mo2 111.9(3) . . ?
C25 N2A Mo2 133(2) . . ?
C27A N2A C25 103(3) . . ?
C27A N2A Mo2 125(3) . . ?
C20 O12 C35 115.1(4) . . ?
C24 O14 Mo2 136.1(3) . . ?
C29 O15 Mo2 122.0(3) . . ?
C34 O16 C36 115.8(4) . . ?
S2 O18 Mo2 130.72(18) . . ?
C37 S2 C38 100.0(3) . . ?
O18 S2 C37 106.7(2) . . ?
O18 S2 C38 107.4(2) . . ?

loop_
_geom_torsion_atom_site_label_1
_geom_torsion_atom_site_label_2
_geom_torsion_atom_site_label_3
_geom_torsion_atom_site_label_4
_geom_torsion
_geom_torsion_site_symmetry_1
_geom_torsion_site_symmetry_2
_geom_torsion_site_symmetry_3
_geom_torsion_site_symmetry_4
_geom_torsion_publ_flag
C1 C2 C3 C4 176.9(5) . . . . ?
C1 C2 C7 C6 -177.5(5) . . . . ?
C2 C1 O7 C16 177.0(6) . . . . ?
C2 C3 C4 C5 0.4(8) . . . . ?
C3 C2 C7 C6 0.4(8) . . . . ?
C3 C4 C5 C6 1.1(7) . . . . ?
C3 C4 C5 O6 -177.4(5) . . . . ?
C4 C5 C6 C7 -1.8(7) . . . . ?
C4 C5 C6 C8 178.7(5) . . . . ?
C4 C5 C6 N1A 175.6(8) . . . . ?
C4 C5 O6 Mo1 -160.0(4) . . . . ?
C5 C6 C7 C2 1.0(8) . . . . ?
C5 C6 C8 N1 -6.0(8) . . . . ?
C5 C6 N1A C8A 178.7(14) . . . . ?
C5 C6 N1A Mo1 -6.6(11) . . . . ?
C6 C5 O6 Mo1 21.6(7) . . . . ?
C6 C8 N1 C9 -179.8(5) . . . . ?
C6 C8 N1 Mo1 -0.9(8) . . . . ?
C7 C2 C3 C4 -1.2(8) . . . . ?
C7 C6 C8 N1 174.5(5) . . . . ?
C7 C6 N1A C8A -6(3) . . . . ?
C7 C6 N1A Mo1 168.8(8) . . . . ?
C8 C6 C7 C2 -179.4(5) . . . . ?
C8A C9 C10 C11 179.0(14) . . . . ?
C8A C9 C10 O5 -1.4(16) . . . . ?
C8A C9 C14 C13 -179.5(9) . . . . ?
C9 C8A N1A C6 -178.2(12) . . . . ?
C9 C8A N1A Mo1 7(2) . . . . ?
C9 C10 C11 C12 0.2(7) . . . . ?
C9 C10 O5 Mo1 -3.4(6) . . . . ?
C10 C9 C14 C13 0.5(7) . . . . ?
C10 C9 N1 C8 -176.5(5) . . . . ?
C10 C9 N1 Mo1 4.6(5) . . . . ?
C10 C11 C12 C13 1.0(7) . . . . ?
C11 C10 O5 Mo1 176.2(3) . . . . ?
C11 C12 C13 C14 -1.5(7) . . . . ?
C11 C12 C13 C15 179.6(4) . . . . ?
C12 C13 C14 C9 0.7(7) . . . . ?
C12 C13 C15 O3 4.9(6) . . . . ?
C12 C13 C15 O4 -174.4(5) . . . . ?
C13 C15 O3 C17 177.6(4) . . . . ?
C14 C9 C10 C11 -1.0(7) . . . . ?
C14 C9 C10 O5 178.6(4) . . . . ?
C14 C9 N1 C8 3.6(8) . . . . ?
C14 C9 N1 Mo1 -175.4(4) . . . . ?
C14 C13 C15 O3 -174.0(4) . . . . ?
C14 C13 C15 O4 6.7(7) . . . . ?
C15 C13 C14 C9 179.6(4) . . . . ?
Mo1 O9 S1 C18 51.0(3) . . . . ?
Mo1 O9 S1 C19 -54.1(3) . . . . ?
N1 C9 C10 C11 179.1(4) . . . . ?
N1 C9 C10 O5 -1.3(6) . . . . ?
N1 C9 C14 C13 -179.6(5) . . . . ?
N1A C6 C7 C2 -173.7(15) . . . . ?
N1A C8A C9 C10 -1(3) . . . . ?
N1A C8A C9 C14 178.9(16) . . . . ?
O4 C15 O3 C17 -3.1(7) . . . . ?
O5 C10 C11 C12 -179.4(4) . . . . ?
O6 C5 C6 C7 176.6(5) . . . . ?
O6 C5 C6 C8 -2.9(8) . . . . ?
O6 C5 C6 N1A -6.0(8) . . . . ?
O7 C1 C2 C3 -176.3(5) . . . . ?
O7 C1 C2 C7 1.7(8) . . . . ?
O8 C1 C2 C3 2.9(9) . . . . ?
O8 C1 C2 C7 -179.1(6) . . . . ?
O8 C1 O7 C16 -2.2(9) . . . . ?
C20 C21 C22 C23 -178.0(4) . . . . ?
C20 C21 C26 C25 -179.7(4) . . . . ?
C21 C20 O12 C35 -176.5(4) . . . . ?
C21 C22 C23 C24 -2.3(7) . . . . ?
C22 C21 C26 C25 0.8(7) . . . . ?
C22 C23 C24 C25 0.7(7) . . . . ?
C22 C23 C24 O14 179.5(4) . . . . ?
C23 C24 C25 C26 1.6(7) . . . . ?
C23 C24 C25 C27 -179.6(4) . . . . ?
C23 C24 C25 N2A -175.3(14) . . . . ?
C23 C24 O14 Mo2 159.6(4) . . . . ?
C24 C25 C26 C21 -2.4(7) . . . . ?
C24 C25 C27 N2 7.8(8) . . . . ?
C24 C25 N2A C27A -176(3) . . . . ?
C24 C25 N2A Mo2 6(2) . . . . ?
C25 C24 O14 Mo2 -21.6(7) . . . . ?
C25 C27 N2 C28 178.6(4) . . . . ?
C25 C27 N2 Mo2 -0.9(7) . . . . ?
C26 C21 C22 C23 1.5(7) . . . . ?
C26 C25 C27 N2 -173.4(4) . . . . ?
C26 C25 N2A C27A 10(5) . . . . ?
C26 C25 N2A Mo2 -167.9(10) . . . . ?
C27 C25 C26 C21 178.7(4) . . . . ?
C27A C28 C29 C30 -175(3) . . . . ?
C27A C28 C29 O15 4(3) . . . . ?
C27A C28 C33 C32 177.3(15) . . . . ?
C28 C27A N2A C25 180(2) . . . . ?
C28 C27A N2A Mo2 -2(4) . . . . ?
C28 C29 C30 C31 -0.8(7) . . . . ?
C28 C29 O15 Mo2 5.9(6) . . . . ?
C29 C28 C33 C32 -0.5(7) . . . . ?
C29 C28 N2 C27 175.3(4) . . . . ?
C29 C28 N2 Mo2 -5.2(5) . . . . ?
C29 C30 C31 C32 -0.2(7) . . . . ?
C30 C29 O15 Mo2 -175.3(3) . . . . ?
C30 C31 C32 C33 0.8(7) . . . . ?
C30 C31 C32 C34 179.8(4) . . . . ?
C31 C32 C33 C28 -0.5(7) . . . . ?
C31 C32 C34 O16 0.0(6) . . . . ?
C31 C32 C34 O17 179.3(5) . . . . ?
C32 C34 O16 C36 178.6(4) . . . . ?
C33 C28 C29 C30 1.1(7) . . . . ?
C33 C28 C29 O15 180.0(4) . . . . ?
C33 C28 N2 C27 -4.3(7) . . . . ?
C33 C28 N2 Mo2 175.3(4) . . . . ?
C33 C32 C34 O16 179.0(4) . . . . ?
C33 C32 C34 O17 -1.8(7) . . . . ?
C34 C32 C33 C28 -179.4(4) . . . . ?
Mo2 O18 S2 C37 -58.7(3) . . . . ?
Mo2 O18 S2 C38 47.8(3) . . . . ?
N2 C28 C29 C30 -178.5(4) . . . . ?
N2 C28 C29 O15 0.4(6) . . . . ?
N2 C28 C33 C32 179.0(4) . . . . ?
N2A C25 C26 C21 171(3) . . . . ?
N2A C27A C28 C29 -6(5) . . . . ?
N2A C27A C28 C33 178(3) . . . . ?
O12 C20 C21 C22 170.5(4) . . . . ?
O12 C20 C21 C26 -9.0(6) . . . . ?
O13 C20 C21 C22 -10.1(7) . . . . ?
O13 C20 C21 C26 170.4(5) . . . . ?
O13 C20 O12 C35 4.0(7) . . . . ?
O14 C24 C25 C26 -177.2(4) . . . . ?
O14 C24 C25 C27 1.6(7) . . . . ?
O14 C24 C25 N2A 5.9(14) . . . . ?
O15 C29 C30 C31 -179.6(4) . . . . ?
O17 C34 O16 C36 -0.7(7) . . . . ?

_shelx_res_file                  
;
TITL akdk22011_twin1_hklf4_a.res in P-1
    akdk22011_twin1_hklf4.res
    created by SHELXL-2018/3 at 08:35:36 on 04-Nov-2022
REM Old TITL akdk22011_twin1_hklf4 in P-1
REM SHELXT solution in P-1: R1 0.106, Rweak 0.008, Alpha 0.054
REM <I/s> 0.000 for 0 systematic absences, Orientation as input
REM Formula found by SHELXT: C40 O18 S2 Mo2
CELL 1.54184 7.973468 14.039707 18.886849 89.8034 87.772 74.1423
ZERR 4 0.000145 0.000255 0.000379 0.0016 0.0016 0.0016
LATT 1
SFAC C H N O S Mo
UNIT 76 76 4 36 4 4
EADP C8 C8A
EADP N1A N1
EADP C27 C27A
EADP N2 N2A

L.S. 10
PLAN  10
TEMP -163
CONF
BOND
LIST 6
MORE -1
BOND $H
fmap 2
acta
MERG 0
REM <olex2.extras>
REM <HklSrc "%.\\akdk22011_twin1_hklf5.hkl">
REM </olex2.extras>

WGHT    0.081100    0.763600
BASF   0.42273
FVAR       1.42367   0.78499   0.89303
C1    1    1.197266    0.075223    0.457511    11.00000    0.06814    0.04170 =
         0.03008   -0.00826    0.00197   -0.02617
C2    1    1.147282    0.167879    0.416764    11.00000    0.05229    0.03814 =
         0.03404   -0.00932    0.00830   -0.02454
C3    1    1.064009    0.166823    0.352984    11.00000    0.05848    0.03101 =
         0.03530   -0.00828    0.00839   -0.02357
AFIX  43
H3    2    1.046890    0.106560    0.336264    11.00000   -1.20000
AFIX   0
C4    1    1.007152    0.251048    0.314542    11.00000    0.04957    0.03807 =
         0.03831   -0.00621    0.01191   -0.02078
AFIX  43
H4    2    0.950142    0.249462    0.271496    11.00000   -1.20000
AFIX   0
C5    1    1.033351    0.340835    0.338982    11.00000    0.04046    0.02644 =
         0.05770   -0.00171    0.02252   -0.01051
C6    1    1.120668    0.341742    0.402223    11.00000    0.03642    0.03526 =
         0.04963   -0.01618    0.01309   -0.01779
C7    1    1.174768    0.255565    0.440220    11.00000    0.04562    0.04305 =
         0.04254   -0.01280    0.00904   -0.02472
AFIX  43
H7    2    1.232002    0.256291    0.483321    11.00000   -1.20000
AFIX   0
PART 1
C8    1    1.162399    0.427749    0.434714    21.00000    0.02899    0.03052 =
         0.02263   -0.00092   -0.00434   -0.00909
AFIX  43
H8    2    1.212058    0.420874    0.479999    21.00000   -1.20000
AFIX   0
PART 2
C8A   1    1.182708    0.477439    0.442577   -21.00000    0.02899    0.03052 =
         0.02263   -0.00092   -0.00434   -0.00909
AFIX  43
H8A   2    1.232631    0.435406    0.480205   -21.00000   -1.20000
AFIX   0
PART 0
C9    1    1.177808    0.591133    0.438064    11.00000    0.03525    0.04057 =
         0.04671   -0.02174    0.01286   -0.02111
C10   1    1.125956    0.675743    0.396984    11.00000    0.03439    0.04435 =
         0.03679   -0.01395    0.00854   -0.01874
C11   1    1.152898    0.764268    0.420115    11.00000    0.03766    0.03847 =
         0.03185   -0.00680    0.00132   -0.01532
AFIX  43
H11   2    1.117236    0.822266    0.392277    11.00000   -1.20000
AFIX   0
C12   1    1.232008    0.767669    0.483966    11.00000    0.03581    0.02767 =
         0.03468   -0.00676    0.00391   -0.01310
AFIX  43
H12   2    1.248574    0.828397    0.499999    11.00000   -1.20000
AFIX   0
C13   1    1.287452    0.682324    0.524825    11.00000    0.03169    0.02928 =
         0.03646   -0.00692    0.00587   -0.01264
C14   1    1.258688    0.594129    0.501485    11.00000    0.03863    0.02778 =
         0.04678   -0.00281    0.01456   -0.01142
AFIX  43
H14   2    1.294577    0.535919    0.529090    11.00000   -1.20000
AFIX   0
C15   1    1.373650    0.683140    0.593335    11.00000    0.03219    0.03333 =
         0.03857   -0.00193    0.00676   -0.01112
C16   1    1.309950    0.000712    0.563664    11.00000    0.11943    0.05080 =
         0.03652    0.00181   -0.02371   -0.03868
AFIX 137
H16A  2    1.397580   -0.052462    0.538651    11.00000   -1.50000
H16B  2    1.204824   -0.020896    0.574292    11.00000   -1.50000
H16C  2    1.356890    0.016533    0.607960    11.00000   -1.50000
AFIX   0
C17   1    1.452346    0.781980    0.679337    11.00000    0.04371    0.05850 =
         0.03632   -0.00038   -0.00671   -0.01654
AFIX 137
H17A  2    1.571375    0.738110    0.679149    11.00000   -1.50000
H17B  2    1.381531    0.762351    0.717275    11.00000   -1.50000
H17C  2    1.455221    0.850438    0.687329    11.00000   -1.50000
AFIX   0
C18   1    0.508263    0.615584    0.297819    11.00000    0.03060    0.05019 =
         0.03279   -0.00429   -0.00368   -0.01742
AFIX 137
H18A  2    0.581148    0.620909    0.255808    11.00000   -1.50000
H18B  2    0.390844    0.659947    0.292980    11.00000   -1.50000
H18C  2    0.501292    0.547208    0.302410    11.00000   -1.50000
AFIX   0
C19   1    0.615077    0.769172    0.348133    11.00000    0.04829    0.02686 =
         0.04096    0.00624   -0.00626   -0.01263
AFIX 137
H19A  2    0.680300    0.795032    0.382727    11.00000   -1.50000
H19B  2    0.497167    0.813829    0.345607    11.00000   -1.50000
H19C  2    0.675007    0.764506    0.301454    11.00000   -1.50000
AFIX   0
MO1   6    1.018904    0.548999    0.293839    11.00000    0.02645    0.02940 =
         0.02033    0.00177   -0.00368   -0.01024
PART 1
N1    3    1.133290    0.510973    0.403368    21.00000    0.02666    0.02273 =
         0.02530   -0.00043   -0.00129   -0.01021
PART 2
N1A   3    1.113113    0.449031    0.390774   -21.00000    0.02666    0.02273 =
         0.02530   -0.00043   -0.00129   -0.01021
PART 0
O1    4    1.218630    0.507323    0.252639    11.00000    0.03182    0.04340 =
         0.02902   -0.00077   -0.00239   -0.01254
O2    4    0.882628    0.605041    0.229275    11.00000    0.03348    0.04334 =
         0.02716    0.00546   -0.00343   -0.01000
O3    4    1.377391    0.774701    0.612227    11.00000    0.04772    0.03750 =
         0.03241   -0.00132   -0.00434   -0.01587
O4    4    1.434305    0.610081    0.627402    11.00000    0.04433    0.03959 =
         0.05196    0.00911   -0.00347   -0.00643
O5    4    1.050983    0.672070    0.334918    11.00000    0.03871    0.05244 =
         0.04115   -0.01193    0.00092   -0.02285
O6    4    0.969395    0.420951    0.301001    11.00000    0.04182    0.03392 =
         0.05846   -0.00454    0.01057   -0.01441
O7    4    1.266509    0.087700    0.519534    11.00000    0.08876    0.04347 =
         0.03592   -0.00702   -0.01034   -0.03115
O8    4    1.177542   -0.001844    0.438761    11.00000    0.10312    0.04148 =
         0.03633   -0.00158   -0.01189   -0.03918
O9    4    0.790004    0.585018    0.375542    11.00000    0.02702    0.03425 =
         0.02689    0.00449   -0.00080   -0.00869
S1    5    0.601923    0.649570    0.374668    11.00000    0.03010    0.02820 =
         0.02491    0.00205   -0.00111   -0.00917

C20   1   -0.045701    1.368306    0.021354    11.00000    0.03408    0.03049 =
         0.03133   -0.00045    0.00288   -0.00828
C21   1    0.079339    1.294193    0.064319    11.00000    0.03099    0.02823 =
         0.03234   -0.00120    0.00274   -0.00852
C22   1    0.133818    1.326232    0.126785    11.00000    0.03793    0.02704 =
         0.03050   -0.00119    0.00398   -0.00877
AFIX  43
H22   2    0.088617    1.393180    0.141797    11.00000   -1.20000
AFIX   0
C23   1    0.253721    1.260681    0.167028    11.00000    0.03612    0.03318 =
         0.02760   -0.00067   -0.00047   -0.00814
AFIX  43
H23   2    0.293908    1.283318    0.208779    11.00000   -1.20000
AFIX   0
C24   1    0.316061    1.161475    0.146690    11.00000    0.03236    0.03233 =
         0.03671    0.01029    0.00175   -0.00628
C25   1    0.258233    1.127900    0.084473    11.00000    0.03391    0.02780 =
         0.03408   -0.00056    0.00487   -0.01144
C26   1    0.142135    1.196219    0.043453    11.00000    0.03326    0.02977 =
         0.03487   -0.00236   -0.00037   -0.01165
AFIX  43
H26   2    0.105519    1.175066    0.000388    11.00000   -1.20000
AFIX   0
PART 1
C27   1    0.311362    1.026891    0.057420    31.00000    0.02994    0.02858 =
         0.02367   -0.00166   -0.00278   -0.00916
AFIX  43
H27   2    0.275440    1.014224    0.011849    31.00000   -1.20000
AFIX   0
PART 2
C27A  1    0.338417    0.973125    0.047439   -31.00000    0.02994    0.02858 =
         0.02367   -0.00166   -0.00278   -0.00916
AFIX  43
H27A  2    0.273544    0.996662    0.006770   -31.00000   -1.20000
AFIX   0
PART 0
C28   1    0.450629    0.855494    0.064356    11.00000    0.03291    0.03068 =
         0.03802   -0.00589    0.00842   -0.01519
C29   1    0.562541    0.789057    0.107379    11.00000    0.03442    0.03246 =
         0.03225   -0.00381    0.00360   -0.01625
C30   1    0.624751    0.690095    0.087935    11.00000    0.03644    0.03457 =
         0.03416   -0.00150    0.00067   -0.01467
AFIX  43
H30   2    0.702533    0.644857    0.117200    11.00000   -1.20000
AFIX   0
C31   1    0.572142    0.657790    0.025209    11.00000    0.03522    0.02464 =
         0.03574   -0.00075    0.00057   -0.01130
AFIX  43
H31   2    0.614650    0.590140    0.011548    11.00000   -1.20000
AFIX   0
C32   1    0.456866    0.724139   -0.018118    11.00000    0.03232    0.02790 =
         0.03632    0.00243    0.00121   -0.01108
C33   1    0.396682    0.823115    0.001412    11.00000    0.02988    0.02842 =
         0.04023    0.00516    0.00206   -0.00714
AFIX  43
H33   2    0.319264    0.868655   -0.027795    11.00000   -1.20000
AFIX   0
C34   1    0.398257    0.692189   -0.085793    11.00000    0.03328    0.02846 =
         0.03785    0.00505   -0.00214   -0.00915
C35   1   -0.179406    1.402703   -0.087962    11.00000    0.04755    0.03946 =
         0.03782    0.00643   -0.00807   -0.01020
AFIX 137
H35A  2   -0.134344    1.460631   -0.094264    11.00000   -1.50000
H35B  2   -0.297743    1.423472   -0.066497    11.00000   -1.50000
H35C  2   -0.182022    1.371643   -0.134145    11.00000   -1.50000
AFIX   0
C36   1    0.411350    0.560044   -0.163708    11.00000    0.05033    0.04107 =
         0.03586   -0.00318   -0.00853   -0.01439
AFIX 137
H36A  2    0.442887    0.595879   -0.204468    11.00000   -1.50000
H36B  2    0.284610    0.570508   -0.160849    11.00000   -1.50000
H36C  2    0.469235    0.489168   -0.169332    11.00000   -1.50000
AFIX   0
C37   1    0.936838    1.053279    0.197328    11.00000    0.03424    0.03833 =
         0.03867   -0.00033   -0.00900   -0.01666
AFIX 137
H37A  2    0.883312    1.120819    0.181255    11.00000   -1.50000
H37B  2    1.059564    1.045879    0.207055    11.00000   -1.50000
H37C  2    0.875036    1.040471    0.240640    11.00000   -1.50000
AFIX   0
C38   1    1.010700    0.853193    0.175858    11.00000    0.03583    0.03691 =
         0.05491   -0.00558   -0.01213   -0.00536
AFIX 137
H38A  2    0.946272    0.854185    0.221231    11.00000   -1.50000
H38B  2    1.134194    0.845244    0.184421    11.00000   -1.50000
H38C  2    0.999260    0.797795    0.146782    11.00000   -1.50000
AFIX   0
MO2   6    0.514217    0.960049    0.201593    11.00000    0.02896    0.02946 =
         0.02300    0.00069   -0.00655   -0.01002
PART 1
N2    3    0.404932    0.953617    0.092299    31.00000    0.02674    0.02550 =
         0.02741    0.00235   -0.00595   -0.00845
PART 2
N2A   3    0.359606    1.025858    0.102696   -31.00000    0.02674    0.02550 =
         0.02741    0.00235   -0.00595   -0.00845
PART 0
O10   4    0.330929    0.943100    0.242630    11.00000    0.03506    0.04906 =
         0.03388    0.00127   -0.00603   -0.01596
O11   4    0.657593    0.955580    0.267119    11.00000    0.03546    0.03359 =
         0.02698    0.00074   -0.00825   -0.01235
O12   4   -0.067670    1.332567   -0.042294    11.00000    0.04215    0.03344 =
         0.03322    0.00016   -0.00546   -0.00684
O13   4   -0.119269    1.450697    0.042112    11.00000    0.04851    0.03135 =
         0.04369   -0.00017   -0.00462   -0.00154
O14   4    0.432681    1.101306    0.187078    11.00000    0.03987    0.03167 =
         0.04351    0.00344   -0.00841   -0.00360
O15   4    0.612541    0.822138    0.167676    11.00000    0.04311    0.03372 =
         0.03829   -0.00537   -0.00273   -0.01379
O16   4    0.466290    0.596226   -0.099633    11.00000    0.04445    0.02950 =
         0.03774   -0.00211   -0.00919   -0.00968
O17   4    0.297812    0.747171   -0.124029    11.00000    0.04560    0.03618 =
         0.04433    0.00433   -0.01321   -0.00860
O18   4    0.729114    0.978531    0.121155    11.00000    0.03254    0.03935 =
         0.02728    0.00163   -0.00672   -0.01352
S2    5    0.923423    0.967457    0.130303    11.00000    0.03095    0.04207 =
         0.03053   -0.00332   -0.00328   -0.01228
HKLF 5


REM  akdk22011_twin1_hklf4_a.res in P-1
REM wR2 = 0.1203, GooF = S = 1.064, Restrained GooF = 1.064 for all data
REM R1 = 0.0440 for 11365 Fo > 4sig(Fo) and 0.0490 for all 12797 data
REM 582 parameters refined using 0 restraints

END

WGHT      0.0811      0.7636

REM Highest difference peak  0.695,  deepest hole -0.801,  1-sigma level  0.090
Q1    1   0.9170  0.4221  0.2683  11.00000  0.05    0.69
Q2    1   0.6695  0.9540  0.2136  11.00000  0.05    0.61
Q3    1   0.4542  1.0078  0.1555  11.00000  0.05    0.59
Q4    1   0.9707  0.5873  0.2451  11.00000  0.05    0.59
Q5    1   0.5186  0.9542  0.2625  11.00000  0.05    0.59
Q6    1   1.0886  0.6324  0.3687  11.00000  0.05    0.56
Q7    1   0.3666  0.9686  0.1933  11.00000  0.05    0.53
Q8    1   1.0531  0.5237  0.3475  11.00000  0.05    0.50
Q9    1   1.2386  0.5618  0.4686  11.00000  0.05    0.48
Q10   1   0.4536  1.1334  0.2222  11.00000  0.05    0.47
;
_shelx_res_checksum              37230
_shelx_hkl_file                  
;
   0   0   2 3514.11 51.9022  -2
   0   0  -2 3514.11 51.9022   1
   0   0   3 42.5667 14.0394  -2
   0   0  -3 42.5667 14.0394   1
   0   0   4 6992.98 105.297  -2
   0   0  -4 6992.98 105.297   1
   0   0   5 22.9967 14.0153  -2
   0   0  -5 22.9967 14.0153   1
   0   0   6 31.7784 20.3995  -2
   0   0  -6 31.7784 20.3995   1
   0   0   7 378.130 36.8232  -2
   0   0  -7 378.130 36.8232   1
   0   0   8 4561.95 160.706  -2
   0   0  -8 4561.95 160.706   1
   0   0   9 1338.14 99.0842  -2
   0   0  -9 1338.14 99.0842   1
   0   0  10 21618.3 395.076  -2
   0   0 -10 21618.3 395.076   1
   0   0  11 233.090 47.4727  -2
   0   0 -11 233.090 47.4727   1
   0   0  12 18107.4 336.516  -2
   0   0 -12 18107.4 336.516   1
   0   0  13 370.854 31.5087  -2
   0   0 -13 370.854 31.5087   1
   0   0  14 1721.62 60.8018  -2
   0   0 -14 1721.62 60.8018   1
   0   0  15 292.845 31.7902  -2
   0   0 -15 292.845 31.7902   1
   0   0  16 840.865 38.9940  -2
   0   0 -16 840.865 38.9940   1
   0   0  17 17.2451 16.2470  -2
   0   0 -17 17.2451 16.2470   1
   0   0  18 1894.45 49.4585  -2
   0   0 -18 1894.45 49.4585   1
   0   0  19 626.950 36.3359  -2
   0   0 -19 626.950 36.3359   1
   0   0  20 1685.79 51.0787  -2
   0   0 -20 1685.79 51.0787   1
   0   0  21 837.503 65.5770  -2
   0   0 -21 837.503 65.5770   1
   0   0  22 3446.59 104.318  -2
   0   0 -22 3446.59 104.318   1
   0  -1  22 12.3625 19.3480  -2
   0   1 -22 12.3625 19.3480   1
   0  -1  21 777.365 60.5072  -2
   0   1 -21 777.365 60.5072   1
   0  -1  20 468.601 28.7820  -2
   0   1 -20 468.601 28.7820   1
   0  -1  19 2011.30 58.9100  -2
   0   1 -19 2011.30 58.9100   1
   0  -1  18 179.157 19.0062  -2
   0   1 -18 179.157 19.0062   1
   0  -1  17 4798.10 81.9548  -2
   0   1 -17 4798.10 81.9548   1
   0  -1  16 4435.88 79.2465  -2
   0   1 -16 4435.88 79.2465   1
   0  -1  15 16840.7 171.314  -2
   0   1 -15 16840.7 171.314   1
   0  -1  14 115.954 25.3680  -2
   0   1 -14 115.954 25.3680   1
   0  -1  13 4906.08 85.6609  -2
   0   1 -13 4906.08 85.6609   1
   0  -1  12 62.5492 46.5316  -2
   0   1 -12 62.5492 46.5316   1
   0  -1  11 295.529 61.3531  -2
   0   1 -11 295.529 61.3531   1
   0  -1  10 287.041 55.8704  -2
   0   1 -10 287.041 55.8704   1
   0  -1   9 18656.7 339.171  -2
   0   1  -9 18656.7 339.171   1
   0  -1   8 359.088 53.1704  -2
   0   1  -8 359.088 53.1704   1
   0  -1   7 7875.89 192.031  -2
   0   1  -7 7875.89 192.031   1
   0  -1   6 51.0820 22.7181  -2
   0   1  -6 51.0820 22.7181   1
   0  -1   5 19293.1 249.193  -2
   0   1  -5 19293.1 249.193   1
   0  -1   4 97.6598 27.8128  -2
   0   1  -4 97.6598 27.8128   1
   0  -1   3 56786.3 438.129  -2
   0   1  -3 56786.3 438.129   1
   0  -1   1 14564.0 172.525  -2
   0   1  -1 14564.0 172.525   1
   0   1   1 29368.6 173.614  -2
   0  -1  -1 29368.6 173.614   1
   0   1   2 470.870 35.0511  -2
   0  -1  -2 470.870 35.0511   1
   0   1   3 177721. 774.483  -2
   0  -1  -3 177721. 774.483   1
   0   1   4 383.418 53.4309  -2
   0  -1  -4 383.418 53.4309   1
   0   1   5 27513.1 413.905  -2
   0  -1  -5 27513.1 413.905   1
   0   1   6 3223.12 80.8063  -2
   0  -1  -6 3223.12 80.8063   1
   0   1   7 15371.0 183.323  -2
   0  -1  -7 15371.0 183.323   1
   0   1   8 3702.33 94.5276  -2
   0  -1  -8 3702.33 94.5276   1
   0   1   9 16734.6 464.109  -2
   0  -1  -9 16734.6 464.109   1
   0   1  10 4141.18 256.894  -2
   0  -1 -10 4141.18 256.894   1
   0   1  11 2334.29 142.807  -2
   0  -1 -11 2334.29 142.807   1
   0   1  12 436.588 43.6871  -2
   0  -1 -12 436.588 43.6871   1
   0   1  13 16916.2 151.943  -2
   0  -1 -13 16916.2 151.943   1
   0   1  14 118.741 21.9589  -2
   0  -1 -14 118.741 21.9589   1
   0   1  15 24389.6 225.586  -2
   0  -1 -15 24389.6 225.586   1
   0   1  16 387.620 35.0996  -2
   0  -1 -16 387.620 35.0996   1
   0   1  17 3449.13 89.1504  -2
   0  -1 -17 3449.13 89.1504   1
   0   1  18 859.246 48.9200  -2
   0  -1 -18 859.246 48.9200   1
   0   1  19 1458.86 64.0034  -2
   0  -1 -19 1458.86 64.0034   1
   0   1  20 168.425 21.5676  -2
   0  -1 -20 168.425 21.5676   1
   0   1  21 28.2962 30.2093  -2
   0  -1 -21 28.2962 30.2093   1
   0   1  22 580.401 49.0087  -2
   0  -1 -22 580.401 49.0087   1
   0  -2  22 830.706 42.0706  -2
   0   2 -22 830.706 42.0706   1
   0  -2  21 48.8120 13.9126  -2
   0   2 -21 48.8120 13.9126   1
   0  -2  20 846.823 36.8020  -2
   0   2 -20 846.823 36.8020   1
   0  -2  19 907.450 42.0144  -2
   0   2 -19 907.450 42.0144   1
   0  -2  18 398.925 28.2357  -2
   0   2 -18 398.925 28.2357   1
   0  -2  17 272.845 25.6001  -2
   0   2 -17 272.845 25.6001   1
   0  -2  16 255.667 25.3581  -2
   0   2 -16 255.667 25.3581   1
   0  -2  15 91.2199 18.9776  -2
   0   2 -15 91.2199 18.9776   1
   0  -2  14 19657.0 179.056  -2
   0   2 -14 19657.0 179.056   1
   0  -2  13 5785.84 118.339  -2
   0   2 -13 5785.84 118.339   1
   0  -2  12 19402.3 279.206  -2
   0   2 -12 19402.3 279.206   1
   0  -2  11 1894.62 128.730  -2
   0   2 -11 1894.62 128.730   1
   0  -2  10 4439.06 182.753  -2
   0   2 -10 4439.06 182.753   1
   0  -2   9 106.881 55.6232  -2
   0   2  -9 106.881 55.6232   1
   0  -2   8 664.601 93.1692  -2
   0   2  -8 664.601 93.1692   1
   0  -2   7 1217.88 110.126  -2
   0   2  -7 1217.88 110.126   1
   0  -2   6 4996.48 196.656  -2
   0   2  -6 4996.48 196.656   1
   0  -2   3 18793.0 221.002  -2
   0   2  -3 18793.0 221.002   1
   0  -2   1 938.361 38.6198  -2
   0   2  -1 938.361 38.6198   1
   0  -2  -1 95.0144 19.9566  -2
   0   2   1 95.0144 19.9566   1
   0   2   2 2826.24 58.4542  -2
   0  -2  -2 2826.24 58.4542   1
   0   2   3 10957.8 185.243  -2
   0  -2  -3 10957.8 185.243   1
   0   2   4 1318.71 82.1572  -2
   0  -2  -4 1318.71 82.1572   1
   0   2   5 622.374 66.3885  -2
   0  -2  -5 622.374 66.3885   1
   0   2   6 6126.03 216.810  -2
   0  -2  -6 6126.03 216.810   1
   0   2   7 1913.45 137.228  -2
   0  -2  -7 1913.45 137.228   1
   0   2   8 14772.1 185.508  -2
   0  -2  -8 14772.1 185.508   1
   0   2   9 590.417 38.4925  -2
   0  -2  -9 590.417 38.4925   1
   0   2  10 10814.2 400.149  -2
   0  -2 -10 10814.2 400.149   1
   0   2  11 414.774 98.9750  -2
   0  -2 -11 414.774 98.9750   1
   0   2  12 13177.2 232.363  -2
   0  -2 -12 13177.2 232.363   1
   0   2  13 205.333 28.1752  -2
   0  -2 -13 205.333 28.1752   1
   0   2  14 273.127 30.0654  -2
   0  -2 -14 273.127 30.0654   1
   0   2  15 99.8823 21.0027  -2
   0  -2 -15 99.8823 21.0027   1
   0   2  16 3521.05 77.9082  -2
   0  -2 -16 3521.05 77.9082   1
   0   2  17 66.9287 21.0564  -2
   0  -2 -17 66.9287 21.0564   1
   0   2  18 4289.96 130.793  -2
   0  -2 -18 4289.96 130.793   1
   0   2  19 343.039 35.0933  -2
   0  -2 -19 343.039 35.0933   1
   0   2  20 8382.86 130.522  -2
   0  -2 -20 8382.86 130.522   1
   0   2  21 927.210 45.5129  -2
   0  -2 -21 927.210 45.5129   1
   0   2  22 4125.17 119.585  -2
   0  -2 -22 4125.17 119.585   1
   0  -3  21 924.616 30.2010  -2
   0   3 -21 924.616 30.2010   1
   0  -3  20 9.69309 14.3141  -2
   0   3 -20 9.69309 14.3141   1
   0  -3  19 1228.64 46.4974  -2
   0   3 -19 1228.64 46.4974   1
   0  -3  18 1509.59 47.6165  -2
   0   3 -18 1509.59 47.6165   1
   0  -3  17 12288.1 132.691  -2
   0   3 -17 12288.1 132.691   1
   0  -3  16 777.239 38.5530  -2
   0   3 -16 777.239 38.5530   1
   0  -3  15 3086.81 69.3680  -2
   0   3 -15 3086.81 69.3680   1
   0  -3  14 70.0862 16.4861  -2
   0   3 -14 70.0862 16.4861   1
   0  -3  13 691.277 46.2507  -2
   0   3 -13 691.277 46.2507   1
   0  -3  12 977.503 51.1283  -2
   0   3 -12 977.503 51.1283   1
   0  -3  11 11598.3 486.313  -2
   0   3 -11 11598.3 486.313   1
   0  -3  10 180.692 81.7921  -2
   0   3 -10 180.692 81.7921   1
   0  -3   9 20108.8 561.897  -2
   0   3  -9 20108.8 561.897   1
   0  -3   8 61.4088 38.2672  -2
   0   3  -8 61.4088 38.2672   1
   0  -3   7 8599.65 221.142  -2
   0   3  -7 8599.65 221.142   1
   0  -3   6 17.0535 23.8113  -2
   0   3  -6 17.0535 23.8113   1
   0  -3   5 2503.26 140.535  -2
   0   3  -5 2503.26 140.535   1
   0  -3   4 9604.52 258.892  -2
   0   3  -4 9604.52 258.892   1
   0  -3   3 1397.77 88.6939  -2
   0   3  -3 1397.77 88.6939   1
   0  -3   2 2897.47 84.2429  -2
   0   3  -2 2897.47 84.2429   1
   0  -3   1 38931.6 426.267  -2
   0   3  -1 38931.6 426.267   1
   0  -3   0 36184.4 432.635  -2
   0   3   0 36184.4 432.635   1
   0  -3  -1 61573.9 381.025  -2
   0   3   1 61573.9 381.025   1
   0  -3  -2 1805.05 68.0786  -2
   0   3   2 1805.05 68.0786   1
   0  -3  -3 26688.6 322.615  -2
   0   3   3 26688.6 322.615   1
   0  -3  -4 998.230 46.2924  -2
   0   3   4 998.230 46.2924   1
   0  -3  -5 14363.0 166.460  -2
   0   3   5 14363.0 166.460   1
   0  -3  -6 8783.23 121.814  -2
   0   3   6 8783.23 121.814   1
   0  -3  -7 12249.3 98.0161  -2
   0   3   7 12249.3 98.0161   1
   0   3   8 3807.09 208.476  -2
   0  -3  -8 3807.09 208.476   1
   0   3   9 2866.57 84.2065  -2
   0  -3  -9 2866.57 84.2065   1
   0   3  10 127.956 64.6745  -2
   0  -3 -10 127.956 64.6745   1
   0   3  11 9039.44 395.158  -2
   0  -3 -11 9039.44 395.158   1
   0   3  12 7665.01 130.816  -2
   0  -3 -12 7665.01 130.816   1
   0   3  13 17716.3 208.681  -2
   0  -3 -13 17716.3 208.681   1
   0   3  14 11.9144 20.1544  -2
   0  -3 -14 11.9144 20.1544   1
   0   3  15 6303.24 121.504  -2
   0  -3 -15 6303.24 121.504   1
   0   3  16 1925.23 75.0036  -2
   0  -3 -16 1925.23 75.0036   1
   0   3  17 1787.31 72.7042  -2
   0  -3 -17 1787.31 72.7042   1
   0   3  18 31.4350 19.4707  -2
   0  -3 -18 31.4350 19.4707   1
   0   3  19 39.2360 21.4359  -2
   0  -3 -19 39.2360 21.4359   1
   0   3  20 1349.91 84.9069  -2
   0  -3 -20 1349.91 84.9069   1
   0   3  21 1000.51 47.5377  -2
   0  -3 -21 1000.51 47.5377   1
   0   3  22 28.3793 23.4622  -2
   0  -3 -22 28.3793 23.4622   1
   0  -4  21-9.94980 14.9875  -2
   0   4 -21-9.94980 14.9875   1
   0  -4  20 704.907 41.1595  -2
   0   4 -20 704.907 41.1595   1
   0  -4  19 80.5849 19.6062  -2
   0   4 -19 80.5849 19.6062   1
   0  -4  18 7735.44 101.813  -2
   0   4 -18 7735.44 101.813   1
   0  -4  17 271.963 25.3066  -2
   0   4 -17 271.963 25.3066   1
   0  -4  16 4217.61 79.1395  -2
   0   4 -16 4217.61 79.1395   1
   0  -4  15 6032.40 93.1750  -2
   0   4 -15 6032.40 93.1750   1
   0  -4  14 7701.78 115.113  -2
   0   4 -14 7701.78 115.113   1
   0  -4  13 3156.11 72.6798  -2
   0   4 -13 3156.11 72.6798   1
   0  -4  12 4847.40 107.797  -2
   0   4 -12 4847.40 107.797   1
   0  -4  11 1301.22 46.7285  -2
   0   4 -11 1301.22 46.7285   1
   0  -4  10 1035.19 144.429  -2
   0   4 -10 1035.19 144.429   1
   0  -4   9 266.450 74.3816  -2
   0   4  -9 266.450 74.3816   1
   0  -4   8 155.907 65.2048  -2
   0   4  -8 155.907 65.2048   1
   0  -4   7 14880.4 424.875  -2
   0   4  -7 14880.4 424.875   1
   0  -4   6 30998.2 588.562  -2
   0   4  -6 30998.2 588.562   1
   0  -4   5 155.212 54.1208  -2
   0   4  -5 155.212 54.1208   1
   0  -4   4 8485.08 266.719  -2
   0   4  -4 8485.08 266.719   1
   0  -4   3 10192.7 257.734  -2
   0   4  -3 10192.7 257.734   1
   0  -4   1 1173.70 93.7097  -2
   0   4  -1 1173.70 93.7097   1
   0  -4   0 5727.57 139.955  -2
   0   4   0 5727.57 139.955   1
   0  -4  -1 1960.39 118.416  -2
   0   4   1 1960.39 118.416   1
   0  -4  -2 83.4425 28.9363  -2
   0   4   2 83.4425 28.9363   1
   0  -4  -3 1089.47 62.9797  -2
   0   4   3 1089.47 62.9797   1
   0  -4  -4 717.707 52.0793  -2
   0   4   4 717.707 52.0793   1
   0  -4  -5 1771.88 88.8368  -2
   0   4   5 1771.88 88.8368   1
   0  -4  -6 7841.64 153.082  -2
   0   4   6 7841.64 153.082   1
   0   4   7 4551.38 201.162  -2
   0  -4  -7 4551.38 201.162   1
   0   4   8 14067.9 377.779  -2
   0  -4  -8 14067.9 377.779   1
   0   4   9 9810.32 342.000  -2
   0  -4  -9 9810.32 342.000   1
   0   4  10 7418.87 325.838  -2
   0  -4 -10 7418.87 325.838   1
   0   4  11 629.764 40.5619  -2
   0  -4 -11 629.764 40.5619   1
   0   4  12 192.414 28.8074  -2
   0  -4 -12 192.414 28.8074   1
   0   4  13 1521.13 71.2083  -2
   0  -4 -13 1521.13 71.2083   1
   0   4  14 2729.17 95.6654  -2
   0  -4 -14 2729.17 95.6654   1
   0   4  15 213.300 33.7541  -2
   0  -4 -15 213.300 33.7541   1
   0   4  16 9698.49 155.830  -2
   0  -4 -16 9698.49 155.830   1
   0   4  17 345.097 34.4911  -2
   0  -4 -17 345.097 34.4911   1
   0   4  18 10092.0 182.503  -2
   0  -4 -18 10092.0 182.503   1
   0   4  19 428.767 58.0266  -2
   0  -4 -19 428.767 58.0266   1
   0   4  20 1702.58 93.1360  -2
   0  -4 -20 1702.58 93.1360   1
   0   4  21 452.671 44.1240  -2
   0  -4 -21 452.671 44.1240   1
   0  -5  21 2298.22 78.9511  -2
   0   5 -21 2298.22 78.9511   1
   0  -5  20 854.936 43.6767  -2
   0   5 -20 854.936 43.6767   1
   0  -5  19 7714.56 135.186  -2
   0   5 -19 7714.56 135.186   1
   0  -5  18 329.014 38.6658  -2
   0   5 -18 329.014 38.6658   1
   0  -5  17 2720.17 89.2935  -2
   0   5 -17 2720.17 89.2935   1
   0  -5  16 618.392 48.2697  -2
   0   5 -16 618.392 48.2697   1
   0  -5  15 11658.0 182.627  -2
   0   5 -15 11658.0 182.627   1
   0  -5  14 7923.71 150.557  -2
   0   5 -14 7923.71 150.557   1
   0  -5  13 3123.41 77.7271  -2
   0   5 -13 3123.41 77.7271   1
   0  -5  12 4300.36 106.497  -2
   0   5 -12 4300.36 106.497   1
   0  -5  11 9328.54 147.890  -2
   0   5 -11 9328.54 147.890   1
   0  -5  10 54.9758 29.5054  -2
   0   5 -10 54.9758 29.5054   1
   0  -5   9 19057.0 581.221  -2
   0   5  -9 19057.0 581.221   1
   0  -5   8 1939.63 182.095  -2
   0   5  -8 1939.63 182.095   1
   0  -5   7 2973.72 205.689  -2
   0   5  -7 2973.72 205.689   1
   0  -5   6 8340.89 318.229  -2
   0   5  -6 8340.89 318.229   1
   0  -5   5 145.221 53.2944  -2
   0   5  -5 145.221 53.2944   1
   0  -5   4 2247.41 144.502  -2
   0   5  -4 2247.41 144.502   1
   0  -5   3 12075.7 297.786  -2
   0   5  -3 12075.7 297.786   1
   0  -5   2 514.948 61.8902  -2
   0   5  -2 514.948 61.8902   1
   0  -5   1 24163.9 342.334  -2
   0   5  -1 24163.9 342.334   1
   0  -5   0 19416.2 166.515  -2
   0   5   0 19416.2 166.515   1
   0  -5  -1 17074.8 277.078  -2
   0   5   1 17074.8 277.078   1
   0  -5  -2 305.375 60.8744  -2
   0   5   2 305.375 60.8744   1
   0  -5  -3 14368.5 244.788  -2
   0   5   3 14368.5 244.788   1
   0  -5  -4 3973.50 126.594  -2
   0   5   4 3973.50 126.594   1
   0  -5  -5 1571.35 68.7058  -2
   0   5   5 1571.35 68.7058   1
   0  -5  -6 5497.18 115.478  -2
   0   5   6 5497.18 115.478   1
   0  -5  -7 209.496 71.9654  -2
   0   5   7 209.496 71.9654   1
   0   5  11 9535.43 221.912  -2
   0  -5 -11 9535.43 221.912   1
   0   5  12 512.078 45.1412  -2
   0  -5 -12 512.078 45.1412   1
   0   5  13 6701.42 146.154  -2
   0  -5 -13 6701.42 146.154   1
   0   5  14 681.719 50.5955  -2
   0  -5 -14 681.719 50.5955   1
   0   5  15 2040.66 77.2262  -2
   0  -5 -15 2040.66 77.2262   1
   0   5  16 991.517 51.9949  -2
   0  -5 -16 991.517 51.9949   1
   0   5  17 195.255 36.3325  -2
   0  -5 -17 195.255 36.3325   1
   0   5  18 2160.30 86.0281  -2
   0  -5 -18 2160.30 86.0281   1
   0   5  19 2838.97 126.567  -2
   0  -5 -19 2838.97 126.567   1
   0   5  20 422.433 49.4170  -2
   0  -5 -20 422.433 49.4170   1
   0   5  21 2916.36 72.8623  -2
   0  -5 -21 2916.36 72.8623   1
   0  -6  20 857.523 41.6154  -2
   0   6 -20 857.523 41.6154   1
   0  -6  19 150.508 27.4440  -2
   0   6 -19 150.508 27.4440   1
   0  -6  18 3466.42 97.3040  -2
   0   6 -18 3466.42 97.3040   1
   0  -6  17 2293.95 70.9805  -2
   0   6 -17 2293.95 70.9805   1
   0  -6  16 5094.77 101.666  -2
   0   6 -16 5094.77 101.666   1
   0  -6  15 2830.84 78.0386  -2
   0   6 -15 2830.84 78.0386   1
   0  -6  14 4123.82 111.852  -2
   0   6 -14 4123.82 111.852   1
   0  -6  13 444.102 42.7050  -2
   0   6 -13 444.102 42.7050   1
   0  -6  12 680.069 47.7909  -2
   0   6 -12 680.069 47.7909   1
   0  -6  11 373.474 30.8923  -2
   0   6 -11 373.474 30.8923   1
   0  -6  10 7046.26 92.4650  -2
   0   6 -10 7046.26 92.4650   1
   0  -6   9 431.048 29.3630  -2
   0   6  -9 431.048 29.3630   1
   0  -6   8 13888.8 487.886  -2
   0   6  -8 13888.8 487.886   1
   0  -6   7 407.044 89.9510  -2
   0   6  -7 407.044 89.9510   1
   0  -6   6 12874.6 397.179  -2
   0   6  -6 12874.6 397.179   1
   0  -6   5 7999.57 300.982  -2
   0   6  -5 7999.57 300.982   1
   0  -6   4 6286.63 243.340  -2
   0   6  -4 6286.63 243.340   1
   0  -6   3 75.6801 37.2925  -2
   0   6  -3 75.6801 37.2925   1
   0  -6   2 9176.29 241.532  -2
   0   6  -2 9176.29 241.532   1
   0  -6   1 1496.71 72.3260  -2
   0   6  -1 1496.71 72.3260   1
   0  -6   0 143.697 58.4160  -2
   0   6   0 143.697 58.4160   1
   0  -6  -1 21698.7 347.391  -2
   0   6   1 21698.7 347.391   1
   0  -6  -2 38186.5 462.029  -2
   0   6   2 38186.5 462.029   1
   0  -6  -3 5245.49 222.188  -2
   0   6   3 5245.49 222.188   1
   0  -6  -4 42760.3 440.012  -2
   0   6   4 42760.3 440.012   1
   0  -6  -5 5572.20 265.456  -2
   0   6   5 5572.20 265.456   1
   0  -6  -6 5588.54 204.710  -2
   0   6   6 5588.54 204.710   1
   0  -6  -7 411.108 68.5149  -2
   0   6   7 411.108 68.5149   1
   0  -6  -8 4410.11 202.585  -2
   0   6   8 4410.11 202.585   1
   0  -6  -9 373.502 72.2832  -2
   0   6   9 373.502 72.2832   1
   0  -6 -10 61.4789 28.1471  -2
   0   6  10 61.4789 28.1471   1
   0  -6 -11 262.655 39.7275  -2
   0   6  11 262.655 39.7275   1
   0   6  12 3514.98 121.912  -2
   0  -6 -12 3514.98 121.912   1
   0  -6 -13 622.510 59.9353  -2
   0   6  13 622.510 59.9353   1
   0   6  14 5611.35 124.979  -2
   0  -6 -14 5611.35 124.979   1
   0   6  15 1031.66 57.8076  -2
   0  -6 -15 1031.66 57.8076   1
   0   6  16 4407.89 99.1471  -2
   0  -6 -16 4407.89 99.1471   1
   0   6  17 990.651 63.2113  -2
   0  -6 -17 990.651 63.2113   1
   0   6  18 3437.20 105.380  -2
   0  -6 -18 3437.20 105.380   1
   0   6  19-9.26430 31.0579  -2
   0  -6 -19-9.26430 31.0579   1
   0   6  20 221.826 38.7179  -2
   0  -6 -20 221.826 38.7179   1
   0  -7  20 447.969 24.7675  -2
   0   7 -20 447.969 24.7675   1
   0  -7  19 17.4362 19.5233  -2
   0   7 -19 17.4362 19.5233   1
   0  -7  18-9.00457 21.0769  -2
   0   7 -18-9.00457 21.0769   1
   0  -7  17 107.818 29.5789  -2
   0   7 -17 107.818 29.5789   1
   0  -7  16 1076.20 87.6681  -2
   0   7 -16 1076.20 87.6681   1
   0  -7  15 923.757 56.5285  -2
   0   7 -15 923.757 56.5285   1
   0  -7  14 3163.78 98.9050  -2
   0   7 -14 3163.78 98.9050   1
   0  -7  13 7019.32 118.916  -2
   0   7 -13 7019.32 118.916   1
   0  -7  12 2376.91 69.2912  -2
   0   7 -12 2376.91 69.2912   1
   0  -7  11 11866.7 122.852  -2
   0   7 -11 11866.7 122.852   1
   0  -7  10 555.904 30.0181  -2
   0   7 -10 555.904 30.0181   1
   0  -7   9 4161.41 80.6171  -2
   0   7  -9 4161.41 80.6171   1
   0  -7   8 9091.55 114.052  -2
   0   7  -8 9091.55 114.052   1
   0  -7   7 2977.64 215.561  -2
   0   7  -7 2977.64 215.561   1
   0  -7   6 109.570 62.7673  -2
   0   7  -6 109.570 62.7673   1
   0  -7   5 1680.42 143.303  -2
   0   7  -5 1680.42 143.303   1
   0  -7   4 50.1909 41.0616  -2
   0   7  -4 50.1909 41.0616   1
   0  -7   3 4758.05 187.824  -2
   0   7  -3 4758.05 187.824   1
   0  -7   2 3133.53 133.011  -2
   0   7  -2 3133.53 133.011   1
   0  -7   1 22920.6 247.008  -2
   0   7  -1 22920.6 247.008   1
   0  -7   0 538.483 94.6178  -2
   0   7   0 538.483 94.6178   1
   0  -7  -1 52848.0 328.297  -2
   0   7   1 52848.0 328.297   1
   0  -7  -2 5488.32 286.814  -2
   0   7   2 5488.32 286.814   1
   0  -7  -3 6933.02 326.358  -2
   0   7   3 6933.02 326.358   1
   0  -7  -5 13665.5 423.853  -2
   0   7   5 13665.5 423.853   1
   0  -7  -6 898.633 124.689  -2
   0   7   6 898.633 124.689   1
   0  -7  -7 9520.45 291.466  -2
   0   7   7 9520.45 291.466   1
   0  -7  -8 3251.13 178.156  -2
   0   7   8 3251.13 178.156   1
   0   7   9 7550.67 159.733  -2
   0  -7  -9 7550.67 159.733   1
   0   7  10 26.7532 27.7420  -2
   0  -7 -10 26.7532 27.7420   1
   0   7  11 13090.2 225.439  -2
   0  -7 -11 13090.2 225.439   1
   0  -7 -12 1613.11 68.0241  -2
   0   7  12 1613.11 68.0241   1
   0  -7 -13 1401.70 82.6955  -2
   0   7  13 1401.70 82.6955   1
   0  -7 -14 2985.35 117.529  -2
   0   7  14 2985.35 117.529   1
   0  -7 -15 2303.54 104.390  -2
   0   7  15 2303.54 104.390   1
   0   7  16 1044.27 63.8556  -2
   0  -7 -16 1044.27 63.8556   1
   0   7  17 2589.22 93.6307  -2
   0  -7 -17 2589.22 93.6307   1
   0   7  18 311.826 35.9870  -2
   0  -7 -18 311.826 35.9870   1
   0   7  19 2805.53 116.206  -2
   0  -7 -19 2805.53 116.206   1
   0   7  20 91.5662 29.4013  -2
   0  -7 -20 91.5662 29.4013   1
   0  -8  19 449.270 26.6536  -2
   0   8 -19 449.270 26.6536   1
   0  -8  18 1445.47 59.5853  -2
   0   8 -18 1445.47 59.5853   1
   0  -8  17 866.680 73.1468  -2
   0   8 -17 866.680 73.1468   1
   0  -8  16 2254.30 118.839  -2
   0   8 -16 2254.30 118.839   1
   0  -8  15 623.725 51.1258  -2
   0   8 -15 623.725 51.1258   1
   0  -8  14 2057.53 65.7381  -2
   0   8 -14 2057.53 65.7381   1
   0  -8  13 20.2014 18.8574  -2
   0   8 -13 20.2014 18.8574   1
   0  -8  12 669.146 33.8293  -2
   0   8 -12 669.146 33.8293   1
   0  -8  11 128.028 20.9696  -2
   0   8 -11 128.028 20.9696   1
   0  -8  10 8634.19 105.800  -2
   0   8 -10 8634.19 105.800   1
   0  -8   9 3479.12 66.4814  -2
   0   8  -9 3479.12 66.4814   1
   0  -8   8 11694.9 130.733  -2
   0   8  -8 11694.9 130.733   1
   0  -8   7 137.906 21.9908  -2
   0   8  -7 137.906 21.9908   1
   0  -8   6 6188.33 93.2887  -2
   0   8  -6 6188.33 93.2887   1
   0  -8   5 1879.77 62.0980  -2
   0   8  -5 1879.77 62.0980   1
   0  -8   4 4739.23 200.856  -2
   0   8  -4 4739.23 200.856   1
   0  -8   0 9306.05 406.027  -2
   0   8   0 9306.05 406.027   1
   0  -8  -1 45.0027 60.0445  -2
   0   8   1 45.0027 60.0445   1
   0  -8  -2 24096.2 648.698  -2
   0   8   2 24096.2 648.698   1
   0  -8  -3 2462.89 209.338  -2
   0   8   3 2462.89 209.338   1
   0  -8  -4 25919.5 716.086  -2
   0   8   4 25919.5 716.086   1
   0  -8  -5 375.885 47.3399  -2
   0   8   5 375.885 47.3399   1
   0   8   7 62.4055 29.8143  -2
   0  -8  -7 62.4055 29.8143   1
   0  -8  -8 0.65943 23.1421  -2
   0   8   8 0.65943 23.1421   1
   0  -8  -9 81.6989 28.6066  -2
   0   8   9 81.6989 28.6066   1
   0  -8 -10 325.993 43.5907  -2
   0   8  10 325.993 43.5907   1
   0  -8 -11 33.4280 28.4916  -2
   0   8  11 33.4280 28.4916   1
   0  -8 -12 4016.57 103.611  -2
   0   8  12 4016.57 103.611   1
   0   8  13 204.564 32.1598  -2
   0  -8 -13 204.564 32.1598   1
   0  -8 -14 6732.94 134.217  -2
   0   8  14 6732.94 134.217   1
   0   8  15 1532.20 103.207  -2
   0  -8 -15 1532.20 103.207   1
   0   8  16 12115.0 265.845  -2
   0  -8 -16 12115.0 265.845   1
   0   8  17 72.4541 37.8471  -2
   0  -8 -17 72.4541 37.8471   1
   0   8  18 32.0465 20.8577  -2
   0  -8 -18 32.0465 20.8577   1
   0   8  19-7.22735 24.6885  -2
   0  -8 -19-7.22735 24.6885   1
   0  -9  18 272.797 28.3252  -2
   0   9 -18 272.797 28.3252   1
   0  -9  17 268.913 31.8694  -2
   0   9 -17 268.913 31.8694   1
   0  -9  16 645.427 38.3073  -2
   0   9 -16 645.427 38.3073   1
   0  -9  15 3595.83 84.1473  -2
   0   9 -15 3595.83 84.1473   1
   0  -9  14 1500.96 59.0357  -2
   0   9 -14 1500.96 59.0357   1
   0  -9  13 5755.20 90.7365  -2
   0   9 -13 5755.20 90.7365   1
   0  -9  12 3113.70 69.9923  -2
   0   9 -12 3113.70 69.9923   1
   0  -9  11 6275.94 98.1007  -2
   0   9 -11 6275.94 98.1007   1
   0  -9  10 375.124 29.7793  -2
   0   9 -10 375.124 29.7793   1
   0  -9   9 37.0501 19.2691  -2
   0   9  -9 37.0501 19.2691   1
   0  -9   8 743.826 31.5489  -2
   0   9  -8 743.826 31.5489   1
   0  -9   7 3488.91 81.2587  -2
   0   9  -7 3488.91 81.2587   1
   0  -9   6 18.8474 12.5850  -2
   0   9  -6 18.8474 12.5850   1
   0  -9   5 6651.40 88.7764  -2
   0   9  -5 6651.40 88.7764   1
   0  -9   4 7.09244 15.0031  -2
   0   9  -4 7.09244 15.0031   1
   0  -9   3 15414.6 156.149  -2
   0   9  -3 15414.6 156.149   1
   0  -9   2 24.0701 22.0144  -2
   0   9  -2 24.0701 22.0144   1
   0  -9   1 26136.6 317.980  -2
   0   9  -1 26136.6 317.980   1
   0  -9   0 700.358 55.3979  -2
   0   9   0 700.358 55.3979   1
   0  -9  -1 870.257 142.927  -2
   0   9   1 870.257 142.927   1
   0  -9  -2 2434.57 68.0776  -2
   0   9   2 2434.57 68.0776   1
   0  -9  -3 5095.01 99.7364  -2
   0   9   3 5095.01 99.7364   1
   0  -9  -4 1968.10 88.4598  -2
   0   9   4 1968.10 88.4598   1
   0  -9  -5 5959.20 371.669  -2
   0   9   5 5959.20 371.669   1
   0   9   7 5311.16 110.370  -2
   0  -9  -7 5311.16 110.370   1
   0   9   8 678.788 43.8538  -2
   0  -9  -8 678.788 43.8538   1
   0   9   9 6988.48 179.117  -2
   0  -9  -9 6988.48 179.117   1
   0  -9 -10 71.8843 31.6427  -2
   0   9  10 71.8843 31.6427   1
   0  -9 -11 1912.19 102.113  -2
   0   9  11 1912.19 102.113   1
   0  -9 -12 704.326 51.7743  -2
   0   9  12 704.326 51.7743   1
   0  -9 -13 1258.36 65.1539  -2
   0   9  13 1258.36 65.1539   1
   0   9  14 1616.51 75.4237  -2
   0  -9 -14 1616.51 75.4237   1
   0   9  15 2203.59 83.8847  -2
   0  -9 -15 2203.59 83.8847   1
   0   9  16 22.1211 23.6708  -2
   0  -9 -16 22.1211 23.6708   1
   0   9  17 4258.65 136.027  -2
   0  -9 -17 4258.65 136.027   1
   0 -10  17 439.832 33.3024  -2
   0  10 -17 439.832 33.3024   1
   0 -10  16 786.201 38.0228  -2
   0  10 -16 786.201 38.0228   1
   0 -10  15 100.446 22.4965  -2
   0  10 -15 100.446 22.4965   1
   0 -10  14 86.1478 24.3447  -2
   0  10 -14 86.1478 24.3447   1
   0 -10  13 1538.86 47.5988  -2
   0  10 -13 1538.86 47.5988   1
   0 -10  12 3088.51 68.8829  -2
   0  10 -12 3088.51 68.8829   1
   0 -10  11 1048.91 43.9447  -2
   0  10 -11 1048.91 43.9447   1
   0 -10  10 6550.74 101.962  -2
   0  10 -10 6550.74 101.962   1
   0 -10   9 359.294 30.0641  -2
   0  10  -9 359.294 30.0641   1
   0 -10   8 3238.39 63.0457  -2
   0  10  -8 3238.39 63.0457   1
   0 -10   7 1939.30 56.4008  -2
   0  10  -7 1939.30 56.4008   1
   0 -10   6 5784.36 80.8183  -2
   0  10  -6 5784.36 80.8183   1
   0 -10   5 37.3487 17.8593  -2
   0  10  -5 37.3487 17.8593   1
   0 -10   4 69.7090 22.9948  -2
   0  10  -4 69.7090 22.9948   1
   0 -10   3 2063.42 104.082  -2
   0  10  -3 2063.42 104.082   1
   0 -10   2 4661.79 157.033  -2
   0  10  -2 4661.79 157.033   1
   0 -10   1 1911.86 103.915  -2
   0  10  -1 1911.86 103.915   1
   0 -10   0 14611.3 181.098  -2
   0  10   0 14611.3 181.098   1
   0 -10  -1 570.233 37.4771  -2
   0  10   1 570.233 37.4771   1
   0 -10  -2 15842.4 236.060  -2
   0  10   2 15842.4 236.060   1
   0 -10  -3 131.280 32.4425  -2
   0  10   3 131.280 32.4425   1
   0 -10  -4 1595.19 212.108  -2
   0  10   4 1595.19 212.108   1
   0 -10  -5 391.407 116.508  -2
   0  10   5 391.407 116.508   1
   0 -10  -6 12.8038 28.9315  -2
   0  10   6 12.8038 28.9315   1
   0 -10  -7 19.6288 34.9336  -2
   0  10   7 19.6288 34.9336   1
   0  10   8 342.449 35.0703  -2
   0 -10  -8 342.449 35.0703   1
   0  10   9 1629.37 94.6958  -2
   0 -10  -9 1629.37 94.6958   1
   0 -10 -10 569.786 57.4384  -2
   0  10  10 569.786 57.4384   1
   0  10  11 511.064 43.0885  -2
   0 -10 -11 511.064 43.0885   1
   0  10  12 14249.1 207.203  -2
   0 -10 -12 14249.1 207.203   1
   0  10  13 348.513 39.8411  -2
   0 -10 -13 348.513 39.8411   1
   0  10  14 4693.14 114.697  -2
   0 -10 -14 4693.14 114.697   1
   0  10  15 41.9863 22.6903  -2
   0 -10 -15 41.9863 22.6903   1
   0  10  16 857.360 46.7415  -2
   0 -10 -16 857.360 46.7415   1
   0  10  17 92.7351 30.6968  -2
   0 -10 -17 92.7351 30.6968   1
   0 -11  16 719.086 55.7113  -2
   0  11 -16 719.086 55.7113   1
   0 -11  15 5720.99 109.958  -2
   0  11 -15 5720.99 109.958   1
   0 -11  14 2437.23 80.1782  -2
   0  11 -14 2437.23 80.1782   1
   0 -11  13 2210.55 52.8697  -2
   0  11 -13 2210.55 52.8697   1
   0 -11  12 541.705 31.9052  -2
   0  11 -12 541.705 31.9052   1
   0 -11  11 82.0672 21.0391  -2
   0  11 -11 82.0672 21.0391   1
   0 -11  10 4040.43 79.2262  -2
   0  11 -10 4040.43 79.2262   1
   0 -11   9 1245.75 40.5856  -2
   0  11  -9 1245.75 40.5856   1
   0 -11   8 73.6972 18.8359  -2
   0  11  -8 73.6972 18.8359   1
   0 -11   7 10775.2 129.312  -2
   0  11  -7 10775.2 129.312   1
   0 -11   6 5695.18 110.629  -2
   0  11  -6 5695.18 110.629   1
   0 -11   4 5128.66 186.354  -2
   0  11  -4 5128.66 186.354   1
   0 -11   3 7644.17 212.085  -2
   0  11  -3 7644.17 212.085   1
   0 -11   2 420.841 63.1595  -2
   0  11  -2 420.841 63.1595   1
   0 -11   1 2378.60 122.260  -2
   0  11  -1 2378.60 122.260   1
   0 -11   0 2292.16 118.404  -2
   0  11   0 2292.16 118.404   1
   0 -11  -1 64.4321 41.3243  -2
   0  11   1 64.4321 41.3243   1
   0 -11  -2 2047.97 102.588  -2
   0  11   2 2047.97 102.588   1
   0 -11  -3 4506.32 131.064  -2
   0  11   3 4506.32 131.064   1
   0 -11  -4 437.088 46.9984  -2
   0  11   4 437.088 46.9984   1
   0 -11  -5 3651.20 134.705  -2
   0  11   5 3651.20 134.705   1
   0 -11  -6-0.42337 36.9322  -2
   0  11   6-0.42337 36.9322   1
   0 -11  -7 6758.37 174.225  -2
   0  11   7 6758.37 174.225   1
   0 -11  -8 615.694 56.9613  -2
   0  11   8 615.694 56.9613   1
   0  11  11 229.927 53.8564  -2
   0 -11 -11 229.927 53.8564   1
   0  11  12 145.517 29.4906  -2
   0 -11 -12 145.517 29.4906   1
   0  11  13 1049.56 53.9680  -2
   0 -11 -13 1049.56 53.9680   1
   0  11  14 233.666 48.5138  -2
   0 -11 -14 233.666 48.5138   1
   0  11  15 4756.57 151.949  -2
   0 -11 -15 4756.57 151.949   1
   0  11  16 118.535 31.6923  -2
   0 -11 -16 118.535 31.6923   1
   0 -12  13 2754.92 70.2371  -2
   0  12 -13 2754.92 70.2371   1
   0 -12  12 4599.89 100.115  -2
   0  12 -12 4599.89 100.115   1
   0 -12  11 3865.40 99.5241  -2
   0  12 -11 3865.40 99.5241   1
   0 -12  10 2485.43 85.5256  -2
   0  12 -10 2485.43 85.5256   1
   0 -12   9 132.184 23.3657  -2
   0  12  -9 132.184 23.3657   1
   0 -12   8 1667.52 69.4517  -2
   0  12  -8 1667.52 69.4517   1
   0 -12   7 957.369 57.9417  -2
   0  12  -7 957.369 57.9417   1
   0 -12   6 794.602 78.2246  -2
   0  12  -6 794.602 78.2246   1
   0 -12   5 1580.10 75.7402  -2
   0  12  -5 1580.10 75.7402   1
   0 -12   4 2304.93 90.2679  -2
   0  12  -4 2304.93 90.2679   1
   0 -12   3 12.5949 21.5319  -2
   0  12  -3 12.5949 21.5319   1
   0 -12   2 8879.82 237.644  -2
   0  12  -2 8879.82 237.644   1
   0 -12   1 5407.46 180.660  -2
   0  12  -1 5407.46 180.660   1
   0 -12   0 1416.63 92.5213  -2
   0  12   0 1416.63 92.5213   1
   0 -12  -1 1180.61 63.5994  -2
   0  12   1 1180.61 63.5994   1
   0 -12  -2 4032.36 108.623  -2
   0  12   2 4032.36 108.623   1
   0 -12  -3 41.3135 21.6996  -2
   0  12   3 41.3135 21.6996   1
   0 -12  -4 874.679 52.1379  -2
   0  12   4 874.679 52.1379   1
   0 -12  -5 180.459 47.1127  -2
   0  12   5 180.459 47.1127   1
   0 -12  -6 548.134 61.9753  -2
   0  12   6 548.134 61.9753   1
   0 -12  -7 24.3102 30.7440  -2
   0  12   7 24.3102 30.7440   1
   0 -12  -8 1870.69 97.2251  -2
   0  12   8 1870.69 97.2251   1
   0 -12  -9 169.012 37.7309  -2
   0  12   9 169.012 37.7309   1
   0  12  10 6483.35 200.053  -2
   0 -12 -10 6483.35 200.053   1
   0  12  11 1659.57 103.301  -2
   0 -12 -11 1659.57 103.301   1
   0  12  12 3915.65 148.732  -2
   0 -12 -12 3915.65 148.732   1
   0  12  13 663.126 65.3313  -2
   0 -12 -13 663.126 65.3313   1
   0  12  14 447.327 51.0857  -2
   0 -12 -14 447.327 51.0857   1
   0 -13  13 50.8568 19.5620  -2
   0  13 -13 50.8568 19.5620   1
   0 -13  12 635.206 48.4482  -2
   0  13 -12 635.206 48.4482   1
   0 -13  11 345.729 45.3116  -2
   0  13 -11 345.729 45.3116   1
   0 -13  10 930.644 71.3330  -2
   0  13 -10 930.644 71.3330   1
   0 -13   9 2188.75 65.0251  -2
   0  13  -9 2188.75 65.0251   1
   0 -13   8 20.0835 20.7692  -2
   0  13  -8 20.0835 20.7692   1
   0 -13   7 1495.53 89.2889  -2
   0  13  -7 1495.53 89.2889   1
   0 -13   6 2333.83 115.966  -2
   0  13  -6 2333.83 115.966   1
   0 -13   5 5827.84 132.479  -2
   0  13  -5 5827.84 132.479   1
   0 -13   4 785.944 55.5709  -2
   0  13  -4 785.944 55.5709   1
   0 -13   3 59.7445 29.7876  -2
   0  13  -3 59.7445 29.7876   1
   0 -13   2 31.8088 29.3966  -2
   0  13  -2 31.8088 29.3966   1
   0 -13   1-3.62032 36.7240  -2
   0  13  -1-3.62032 36.7240   1
   0 -13   0 970.326 59.5149  -2
   0  13   0 970.326 59.5149   1
   0 -13  -1 5158.56 125.226  -2
   0  13   1 5158.56 125.226   1
   0 -13  -2 1765.05 72.2698  -2
   0  13   2 1765.05 72.2698   1
   0 -13  -3 3824.49 101.470  -2
   0  13   3 3824.49 101.470   1
   0 -13  -4 67.4324 41.7372  -2
   0  13   4 67.4324 41.7372   1
   0 -13  -5 3911.83 152.119  -2
   0  13   5 3911.83 152.119   1
   0 -13  -6 571.830 64.3114  -2
   0  13   6 571.830 64.3114   1
   0 -13  -7 1597.19 88.7151  -2
   0  13   7 1597.19 88.7151   1
   0 -13  -8 211.707 29.3835  -2
   0  13   8 211.707 29.3835   1
   0  13   9 73.2005 35.6056  -2
   0 -13  -9 73.2005 35.6056   1
   0  13  10 34.9046 32.2116  -2
   0 -13 -10 34.9046 32.2116   1
   0  13  11 856.274 68.2054  -2
   0 -13 -11 856.274 68.2054   1
   0  13  12 305.521 43.3305  -2
   0 -13 -12 305.521 43.3305   1
   0  13  13 3268.83 107.458  -2
   0 -13 -13 3268.83 107.458   1
   0 -14  11 143.055 28.4049  -2
   0  14 -11 143.055 28.4049   1
   0 -14  10 1998.12 85.6546  -2
   0  14 -10 1998.12 85.6546   1
   0 -14   9 80.2500 34.1469  -2
   0  14  -9 80.2500 34.1469   1
   0 -14   8 52.1993 20.5583  -2
   0  14  -8 52.1993 20.5583   1
   0 -14   7 90.8155 31.8463  -2
   0  14  -7 90.8155 31.8463   1
   0 -14   6 3164.05 120.671  -2
   0  14  -6 3164.05 120.671   1
   0 -14   5 44.6636 24.9479  -2
   0  14  -5 44.6636 24.9479   1
   0 -14   4 2022.30 77.8215  -2
   0  14  -4 2022.30 77.8215   1
   0 -14   3 3155.05 96.3644  -2
   0  14  -3 3155.05 96.3644   1
   0 -14   2 2994.20 94.7911  -2
   0  14  -2 2994.20 94.7911   1
   0 -14   1 1272.89 85.6901  -2
   0  14  -1 1272.89 85.6901   1
   0 -14   0 3894.23 105.615  -2
   0  14   0 3894.23 105.615   1
   0 -14  -1 320.641 38.5281  -2
   0  14   1 320.641 38.5281   1
   0 -14  -2 775.519 49.1449  -2
   0  14   2 775.519 49.1449   1
   0 -14  -3 118.050 27.8083  -2
   0  14   3 118.050 27.8083   1
   0 -14  -4 595.425 64.4849  -2
   0  14   4 595.425 64.4849   1
   0  14   5 13.0158 17.9412  -2
   0 -14  -5 13.0158 17.9412   1
   0 -14  -6 6672.51 119.212  -2
   0  14   6 6672.51 119.212   1
   0 -14  -7 321.824 31.2727  -2
   0  14   7 321.824 31.2727   1
   0 -14  -8 1235.47 48.8705  -2
   0  14   8 1235.47 48.8705   1
   0  14   9 1161.95 69.7713  -2
   0 -14  -9 1161.95 69.7713   1
   0  14  10 1730.36 78.8798  -2
   0 -14 -10 1730.36 78.8798   1
   0  14  11 642.385 47.7018  -2
   0 -14 -11 642.385 47.7018   1
   0 -15   8 383.609 42.0188  -2
   0  15  -8 383.609 42.0188   1
   0 -15   7 1306.39 55.6557  -2
   0  15  -7 1306.39 55.6557   1
   0 -15   6 1360.21 50.8960  -2
   0  15  -6 1360.21 50.8960   1
   0 -15   5 123.589 24.6504  -2
   0  15  -5 123.589 24.6504   1
   0 -15   4 445.540 37.0072  -2
   0  15  -4 445.540 37.0072   1
   0 -15   3 962.660 49.9665  -2
   0  15  -3 962.660 49.9665   1
   0 -15   2 550.615 40.4516  -2
   0  15  -2 550.615 40.4516   1
   0 -15   1 637.559 57.2812  -2
   0  15  -1 637.559 57.2812   1
   0 -15   0 679.523 43.7694  -2
   0  15   0 679.523 43.7694   1
   0 -15  -1 1778.99 62.4995  -2
   0  15   1 1778.99 62.4995   1
   0 -15  -2 732.562 41.2627  -2
   0  15   2 732.562 41.2627   1
   0 -15  -3 6603.94 170.166  -2
   0  15   3 6603.94 170.166   1
   0 -15  -4 307.316 45.5026  -2
   0  15   4 307.316 45.5026   1
   0 -15  -5 1360.45 76.4408  -2
   0  15   5 1360.45 76.4408   1
   0 -15  -6 166.973 32.5528  -2
   0  15   6 166.973 32.5528   1
   0 -15  -7 19.1437 22.6813  -2
   0  15   7 19.1437 22.6813   1
   0 -16   3 558.067 33.5079  -2
   0  16  -3 558.067 33.5079   1
   0 -16   2 454.922 31.0989  -2
   0  16  -2 454.922 31.0989   1
   0 -16   1-17.1780 22.4628  -2
   0  16  -1-17.1780 22.4628   1
   0 -16   0 846.059 47.3204  -2
   0  16   0 846.059 47.3204   1
   0 -16  -1 75.0650 17.9477  -2
   0  16   1 75.0650 17.9477   1
   0 -16  -2 150.965 33.0476  -2
   0  16   2 150.965 33.0476   1
  -1 -16  -5 473.272 37.8295  -2
  -1  15   5 473.272 37.8295   1
  -1 -16  -4 748.930 47.4182  -2
  -1  15   4 748.930 47.4182   1
  -1 -16  -3 107.371 31.7380  -2
  -1  15   3 107.371 31.7380   1
  -1 -16  -2 572.252 47.5731  -2
  -1  15   2 572.252 47.5731   1
  -1 -16  -1 995.191 34.6624  -2
  -1  15   1 995.191 34.6624   1
  -1 -16   0 1400.57 43.4973  -2
  -1  15   0 1400.57 43.4973   1
  -1 -16   1 1265.09 55.6279  -2
  -1  15  -1 1265.09 55.6279   1
  -1 -16   2 2755.98 59.9856  -2
  -1  15  -2 2755.98 59.9856   1
  -1 -16   3 930.662 36.1890  -2
  -1  15  -3 930.662 36.1890   1
  -1 -16   4 871.456 35.4912  -2
  -1  15  -4 871.456 35.4912   1
  -1  15  -5 293.235 32.6737   1
  -1 -16   5 476.694 40.9812  -2
  -1  15  -5 476.694 40.9812   1
   1  15   8 2276.22 78.8251  -2
   1 -14  -8 2276.22 78.8251   1
  -1 -15  -7 360.281 27.4565  -2
  -1  14   7 360.281 27.4565   1
  -1 -15  -6 1335.04 60.1777  -2
  -1  14   6 1335.04 60.1777   1
  -1 -15  -5 1245.05 65.1003  -2
  -1  14   5 1245.05 65.1003   1
  -1 -15  -4 385.834 45.2092  -2
  -1  14   4 385.834 45.2092   1
  -1 -15  -3 4379.04 121.788  -2
  -1  14   3 4379.04 121.788   1
  -1 -15  -2 130.863 24.8083  -2
  -1  14   2 130.863 24.8083   1
  -1 -15  -1 2704.81 67.5875  -2
  -1  14   1 2704.81 67.5875   1
  -1 -15   0 60.4665 24.8841  -2
  -1  14   0 60.4665 24.8841   1
  -1 -15   1 1081.19 63.8901  -2
  -1  14  -1 1081.19 63.8901   1
  -1 -15   2 2553.49 63.9693  -2
  -1  14  -2 2553.49 63.9693   1
  -1 -15   3 420.897 34.4174  -2
  -1  14  -3 420.897 34.4174   1
  -1 -15   4 2726.67 63.3940  -2
  -1  14  -4 2726.67 63.3940   1
  -1 -15   5 565.165 35.1072  -2
  -1  14  -5 565.165 35.1072   1
  -1  14  -6 571.273 43.2669   1
  -1 -15   6 1023.40 60.9216  -2
  -1  14  -6 1023.40 60.9216   1
  -1  14  -7 937.784 47.3931   1
  -1  14  -8 711.791 36.3959   1
  -1  14  -9 1806.27 64.6510   1
   1  14  11 2490.51 82.6196  -2
   1 -13 -11 2490.51 82.6196   1
   1  14  10 1132.54 68.7513  -2
   1 -13 -10 1132.54 68.7513   1
   1  14   9 906.525 62.1783  -2
   1 -13  -9 906.525 62.1783   1
  -1 -14  -8 1198.05 58.1249  -2
  -1  13   8 1198.05 58.1249   1
  -1  13   7 366.899 39.7815   1
  -1 -14  -6 1680.53 78.1270  -2
  -1  13   6 1680.53 78.1270   1
  -1 -14  -5 1324.17 72.5111  -2
  -1  13   5 1324.17 72.5111   1
  -1 -14  -4 695.354 60.1190  -2
  -1  13   4 695.354 60.1190   1
  -1 -14  -3 1452.11 50.5803  -2
  -1  13   3 1452.11 50.5803   1
  -1 -14  -2 1361.01 52.4920  -2
  -1  13   2 1361.01 52.4920   1
  -1 -14  -1 1908.99 60.5687  -2
  -1  13   1 1908.99 60.5687   1
  -1 -14   0 1995.90 65.6908  -2
  -1  13   0 1995.90 65.6908   1
  -1 -14   1 980.870 66.8309  -2
  -1  13  -1 980.870 66.8309   1
  -1 -14   2 3592.81 87.9697  -2
  -1  13  -2 3592.81 87.9697   1
  -1 -14   3 976.243 50.9166  -2
  -1  13  -3 976.243 50.9166   1
  -1 -14   4 2176.86 67.5449  -2
  -1  13  -4 2176.86 67.5449   1
  -1 -14   5 3369.96 76.5204  -2
  -1  13  -5 3369.96 76.5204   1
  -1 -14   6 192.037 38.5879  -2
  -1  13  -6 192.037 38.5879   1
  -1  13  -7 138.827 29.8423   1
  -1  13  -8 131.850 26.7346   1
  -1 -14   8 1619.74 73.1140  -2
  -1  13  -8 1619.74 73.1140   1
  -1  13  -9 554.999 34.2000   1
  -1 -14   9 1304.12 64.1121  -2
  -1  13  -9 1304.12 64.1121   1
  -1  13 -10 756.888 48.7211   1
  -1  13 -11 133.456 25.6957   1
  -1  13 -12 1904.32 56.1202   1
   1  13  13 1985.20 77.8994  -2
   1 -12 -13 1985.20 77.8994   1
   1  13  12 540.953 50.1467  -2
   1 -12 -12 540.953 50.1467   1
   1  13  11 107.653 23.4456  -2
   1 -12 -11 107.653 23.4456   1
   1  13  10 2847.52 97.6351  -2
   1 -12 -10 2847.52 97.6351   1
   1  13   9 84.2390 32.2927  -2
   1 -12  -9 84.2390 32.2927   1
  -1 -13  -8 1847.16 54.9179  -2
  -1  12   8 1847.16 54.9179   1
   1  13   7 2285.00 65.9689  -2
   1 -12  -7 2285.00 65.9689   1
  -1 -13  -6 2988.94 105.311  -2
  -1  12   6 2988.94 105.311   1
  -1 -13  -5 4759.73 135.867  -2
  -1  12   5 4759.73 135.867   1
  -1 -13  -3 3240.78 101.110  -2
  -1  12   3 3240.78 101.110   1
  -1 -13  -2 76.5863 38.3212  -2
  -1  12   2 76.5863 38.3212   1
  -1 -13  -1 116.219 41.0137  -2
  -1  12   1 116.219 41.0137   1
  -1 -13   0 3446.94 115.669  -2
  -1  12   0 3446.94 115.669   1
  -1 -13   1 543.510 59.9092  -2
  -1  12  -1 543.510 59.9092   1
  -1 -13   2 2570.84 101.071  -2
  -1  12  -2 2570.84 101.071   1
  -1 -13   3 1228.31 75.9523  -2
  -1  12  -3 1228.31 75.9523   1
  -1 -13   4 1851.44 89.1820  -2
  -1  12  -4 1851.44 89.1820   1
  -1 -13   5 1681.54 92.3779  -2
  -1  12  -5 1681.54 92.3779   1
  -1 -13   6 1960.11 84.9908  -2
  -1  12  -6 1960.11 84.9908   1
  -1  12  -7 5182.68 131.507   1
  -1  12  -8 653.133 48.5680   1
  -1 -13   8 743.272 60.4144  -2
  -1  12  -8 743.272 60.4144   1
  -1  12  -9 506.854 40.9332   1
  -1 -13   9 743.133 59.5172  -2
  -1  12  -9 743.133 59.5172   1
  -1 -13  10 973.206 57.9323  -2
  -1  12 -10 973.206 57.9323   1
  -1  12 -11 55.3704 26.6215   1
  -1  12 -12 29.1295 21.3374   1
  -1  12 -13 179.240 23.9500   1
   1  12  15 1179.64 38.9452  -2
   1 -11 -15 1179.64 38.9452   1
   1  12  14 749.853 37.5217  -2
   1 -11 -14 749.853 37.5217   1
   1  12  13 1438.98 52.1894  -2
   1 -11 -13 1438.98 52.1894   1
   1  12  12 1940.79 60.6349  -2
   1 -11 -12 1940.79 60.6349   1
   1  12  11 286.197 42.8401  -2
   1 -11 -11 286.197 42.8401   1
   1  12  10 2864.27 111.620  -2
   1 -11 -10 2864.27 111.620   1
   1  12   9 1209.95 74.5795  -2
   1 -11  -9 1209.95 74.5795   1
  -1  11   8 1696.42 77.5558   1
   1  12   8 2500.47 97.4467  -2
   1 -11  -8 2500.47 97.4467   1
  -1 -12  -7 1323.21 52.9145  -2
  -1  11   7 1323.21 52.9145   1
   1  12   6 790.470 62.2275  -2
   1 -11  -6 790.470 62.2275   1
   1  12   5 3820.33 118.919  -2
   1 -11  -5 3820.33 118.919   1
  -1 -12  -3 2057.31 59.2842  -2
  -1  11   3 2057.31 59.2842   1
  -1 -12  -2 4844.90 77.8934  -2
  -1  11   2 4844.90 77.8934   1
  -1 -12  -1 1729.41 58.7913  -2
  -1  11   1 1729.41 58.7913   1
  -1 -12   0 3258.57 101.523  -2
  -1  11   0 3258.57 101.523   1
  -1 -12   1 629.866 58.9041  -2
  -1  11  -1 629.866 58.9041   1
  -1 -12   2 1827.61 88.0212  -2
  -1  11  -2 1827.61 88.0212   1
  -1 -12   3 257.114 44.6087  -2
  -1  11  -3 257.114 44.6087   1
  -1 -12   4 2102.56 90.6611  -2
  -1  11  -4 2102.56 90.6611   1
  -1 -12   5 1431.56 73.1335  -2
  -1  11  -5 1431.56 73.1335   1
  -1 -12   6 1257.67 66.7998  -2
  -1  11  -6 1257.67 66.7998   1
  -1 -12   7 2234.58 61.1676  -2
  -1  11  -7 2234.58 61.1676   1
  -1  11  -8 1835.27 79.3808   1
  -1 -12   8 2753.16 71.2014  -2
  -1  11  -8 2753.16 71.2014   1
  -1  11  -9 206.589 32.7106   1
  -1 -12   9 2404.78 52.9291  -2
  -1  11  -9 2404.78 52.9291   1
  -1 -12  10 3197.99 62.1273  -2
  -1  11 -10 3197.99 62.1273   1
  -1  11 -11 8.80315 24.6005   1
  -1 -12  11 52.6254 25.9322  -2
  -1  11 -11 52.6254 25.9322   1
  -1  11 -12 2129.84 78.7473   1
  -1 -12  12 2374.75 63.3575  -2
  -1  11 -12 2374.75 63.3575   1
  -1  11 -13 227.973 29.3890   1
  -1 -12  13 358.099 30.8639  -2
  -1  11 -13 358.099 30.8639   1
  -1  11 -14 273.190 25.2670   1
  -1 -12  14 332.366 39.3202  -2
  -1  11 -14 332.366 39.3202   1
   1  11  16 1005.52 54.1089  -2
   1 -10 -16 1005.52 54.1089   1
   1  11  15 605.087 48.4991  -2
   1 -10 -15 605.087 48.4991   1
   1  11  14 944.666 44.4371  -2
   1 -10 -14 944.666 44.4371   1
   1  11  13 516.423 38.5968  -2
   1 -10 -13 516.423 38.5968   1
   1  11  12 1516.29 59.4662  -2
   1 -10 -12 1516.29 59.4662   1
   1  11  11 152.507 42.5985  -2
   1 -10 -11 152.507 42.5985   1
  -1 -11 -10 2628.81 98.5916  -2
  -1  10  10 2628.81 98.5916   1
   1  11   9 4008.61 118.541  -2
   1 -10  -9 4008.61 118.541   1
  -1  10   8 2068.32 85.6498   1
   1  11   8 4480.54 117.453  -2
   1 -10  -8 4480.54 117.453   1
   1  11   7 4710.56 128.646  -2
   1 -10  -7 4710.56 128.646   1
   1  11   6 470.091 52.7185  -2
   1 -10  -6 470.091 52.7185   1
  -1 -11  -5 2805.11 108.035  -2
  -1  10   5 2805.11 108.035   1
  -1 -11  -4 749.898 40.9191  -2
  -1  10   4 749.898 40.9191   1
  -1 -11  -3 2439.79 61.7947  -2
  -1  10   3 2439.79 61.7947   1
  -1 -11  -2 2090.61 59.8859  -2
  -1  10   2 2090.61 59.8859   1
  -1 -11  -1 1633.76 74.1061  -2
  -1  10   1 1633.76 74.1061   1
  -1 -11   0 3342.30 94.2013  -2
  -1  10   0 3342.30 94.2013   1
  -1 -11   1 2771.56 66.8417  -2
  -1  10  -1 2771.56 66.8417   1
  -1 -11   2 651.955 55.8205  -2
  -1  10  -2 651.955 55.8205   1
  -1 -11   3 3668.84 115.999  -2
  -1  10  -3 3668.84 115.999   1
  -1 -11   4 795.201 60.6686  -2
  -1  10  -4 795.201 60.6686   1
  -1 -11   5 5140.33 133.015  -2
  -1  10  -5 5140.33 133.015   1
  -1 -11   6 235.736 24.8610  -2
  -1  10  -6 235.736 24.8610   1
  -1 -11   7 3086.62 52.7212  -2
  -1  10  -7 3086.62 52.7212   1
  -1  10  -8 44.5161 26.4629   1
  -1 -11   8 1053.71 40.3390  -2
  -1  10  -8 1053.71 40.3390   1
  -1 -11   9 1443.13 39.0370  -2
  -1  10  -9 1443.13 39.0370   1
  -1 -11  10 1888.02 42.9476  -2
  -1  10 -10 1888.02 42.9476   1
  -1  10 -11 520.016 49.4065   1
  -1 -11  11 1903.07 50.3677  -2
  -1  10 -11 1903.07 50.3677   1
  -1  10 -12-5.65089 22.0532   1
  -1 -11  12 627.888 32.7986  -2
  -1  10 -12 627.888 32.7986   1
  -1  10 -13 710.068 46.7160   1
  -1 -11  13 969.376 37.2094  -2
  -1  10 -13 969.376 37.2094   1
  -1  10 -14 37.6934 15.2495   1
  -1 -11  14 161.364 27.1994  -2
  -1  10 -14 161.364 27.1994   1
  -1  10 -15 4765.50 112.130   1
  -1 -11  15 4723.31 119.624  -2
  -1  10 -15 4723.31 119.624   1
  -1  10 -16 805.607 33.8528   1
  -1  10 -17 2090.22 68.7786   1
   1  10  17 1829.76 51.4192  -2
   1  -9 -17 1829.76 51.4192   1
   1  10  16 1660.51 72.3052  -2
   1  -9 -16 1660.51 72.3052   1
   1  10  15 1011.91 66.7815  -2
   1  -9 -15 1011.91 66.7815   1
   1  10  14 1043.19 71.3477  -2
   1  -9 -14 1043.19 71.3477   1
   1  10  13 490.712 40.3385  -2
   1  -9 -13 490.712 40.3385   1
   1  10  12 3148.76 109.253  -2
   1  -9 -12 3148.76 109.253   1
   1  10  11 349.879 47.3815  -2
   1  -9 -11 349.879 47.3815   1
   1  10  10 3310.32 110.143  -2
   1  -9 -10 3310.32 110.143   1
  -1 -10  -9 285.403 41.9501  -2
  -1   9   9 285.403 41.9501   1
  -1 -10  -8-8.22819 29.1320  -2
  -1   9   8-8.22819 29.1320   1
  -1 -10  -7 4639.96 85.0797  -2
  -1   9   7 4639.96 85.0797   1
  -1 -10  -6 4419.37 116.412  -2
  -1   9   6 4419.37 116.412   1
  -1 -10  -5 5385.85 87.2123  -2
  -1   9   5 5385.85 87.2123   1
  -1 -10  -4 3210.23 74.2017  -2
  -1   9   4 3210.23 74.2017   1
  -1 -10  -3 606.725 35.6726  -2
  -1   9   3 606.725 35.6726   1
  -1 -10  -2 1934.01 57.5987  -2
  -1   9   2 1934.01 57.5987   1
  -1 -10  -1 808.891 38.2358  -2
  -1   9   1 808.891 38.2358   1
  -1 -10   0 6687.94 133.370  -2
  -1   9   0 6687.94 133.370   1
  -1 -10   1 1298.73 46.1771  -2
  -1   9  -1 1298.73 46.1771   1
  -1 -10   2 3412.37 104.819  -2
  -1   9  -2 3412.37 104.819   1
  -1 -10   3 7721.93 147.293  -2
  -1   9  -3 7721.93 147.293   1
  -1 -10   4 132.442 25.7681  -2
  -1   9  -4 132.442 25.7681   1
  -1 -10   5 6220.32 66.6190  -2
  -1   9  -5 6220.32 66.6190   1
  -1 -10   6 7471.12 75.3869  -2
  -1   9  -6 7471.12 75.3869   1
  -1 -10   7 3252.05 50.7288  -2
  -1   9  -7 3252.05 50.7288   1
  -1 -10   8 5861.58 68.9457  -2
  -1   9  -8 5861.58 68.9457   1
  -1 -10   9 271.911 27.4079  -2
  -1   9  -9 271.911 27.4079   1
  -1 -10  10 2025.07 53.2126  -2
  -1   9 -10 2025.07 53.2126   1
  -1 -10  11 719.663 30.3282  -2
  -1   9 -11 719.663 30.3282   1
  -1   9 -12 619.977 50.4177   1
  -1 -10  12 2084.86 52.3948  -2
  -1   9 -12 2084.86 52.3948   1
  -1   9 -13 59.1184 23.8917   1
  -1 -10  13 641.892 33.3306  -2
  -1   9 -13 641.892 33.3306   1
  -1   9 -14 843.255 46.6530   1
  -1 -10  14 1440.74 43.5197  -2
  -1   9 -14 1440.74 43.5197   1
  -1   9 -15 59.2107 27.3698   1
  -1 -10  15 523.530 35.2946  -2
  -1   9 -15 523.530 35.2946   1
  -1   9 -16 810.993 29.6615   1
  -1   9 -17 92.4308 18.6159   1
  -1   9 -18 2494.87 50.2175   1
   1   9  18 416.332 29.4496  -2
   1  -8 -18 416.332 29.4496   1
   1   9  17 639.589 36.5954  -2
   1  -8 -17 639.589 36.5954   1
   1   9  16 2197.16 65.4404  -2
   1  -8 -16 2197.16 65.4404   1
   1   9  15 968.233 48.6733  -2
   1  -8 -15 968.233 48.6733   1
   1   9  14 1115.75 77.1906  -2
   1  -8 -14 1115.75 77.1906   1
   1   9  13 1001.80 63.9037  -2
   1  -8 -13 1001.80 63.9037   1
   1   9  12 4706.65 127.281  -2
   1  -8 -12 4706.65 127.281   1
  -1  -9 -11 3389.59 109.137  -2
  -1   8  11 3389.59 109.137   1
  -1  -9 -10 1910.46 80.7473  -2
  -1   8  10 1910.46 80.7473   1
  -1  -9  -9 9468.22 170.070  -2
  -1   8   9 9468.22 170.070   1
   1   9   8 52.1404 30.0601  -2
   1  -8  -8 52.1404 30.0601   1
  -1  -9  -7 2222.92 77.1090  -2
  -1   8   7 2222.92 77.1090   1
  -1  -9  -6 3005.24 63.0227  -2
  -1   8   6 3005.24 63.0227   1
  -1   8   5 1802.40 64.6627   1
  -1  -9  -5 2565.54 82.4171  -2
  -1   8   5 2565.54 82.4171   1
  -1   8   4 68.5736 45.6339   1
  -1  -9  -4 7288.24 90.8859  -2
  -1   8   4 7288.24 90.8859   1
  -1   8   3 54.0817 38.9610   1
  -1  -9  -3 1958.71 51.1179  -2
  -1   8   3 1958.71 51.1179   1
  -1   8   2 18.7688 40.6558   1
  -1  -9  -2 2102.23 74.5852  -2
  -1   8   2 2102.23 74.5852   1
  -1  -9  -1 690.149 44.2571  -2
  -1   8   1 690.149 44.2571   1
  -1   8   0 60.4284 47.0899   1
  -1  -9   1 8415.37 150.252  -2
  -1   8  -1 8415.37 150.252   1
  -1  -9   2 1373.71 64.4276  -2
  -1   8  -2 1373.71 64.4276   1
  -1  -9   3 18999.5 139.438  -2
  -1   8  -3 18999.5 139.438   1
  -1  -9   4 187.181 20.4043  -2
  -1   8  -4 187.181 20.4043   1
  -1  -9   5 5184.85 56.1264  -2
  -1   8  -5 5184.85 56.1264   1
  -1  -9   6 4502.41 53.1104  -2
  -1   8  -6 4502.41 53.1104   1
  -1   8  -7 730.569 86.6819   1
  -1  -9   7 1987.67 38.9523  -2
  -1   8  -7 1987.67 38.9523   1
  -1  -9   8 5615.19 73.3703  -2
  -1   8  -8 5615.19 73.3703   1
  -1  -9   9 3700.11 62.1166  -2
  -1   8  -9 3700.11 62.1166   1
  -1   8 -10 11.3388 47.2961   1
  -1  -9  10 1476.51 44.3880  -2
  -1   8 -10 1476.51 44.3880   1
  -1   8 -11 1336.54 135.743   1
  -1  -9  11 2126.49 64.9081  -2
  -1   8 -11 2126.49 64.9081   1
  -1   8 -12 1360.75 60.9314   1
  -1  -9  12 1834.97 62.1374  -2
  -1   8 -12 1834.97 62.1374   1
  -1   8 -13 3724.92 94.4185   1
  -1  -9  13 4505.91 91.9797  -2
  -1   8 -13 4505.91 91.9797   1
  -1  -9  14 1474.98 55.3548  -2
  -1   8 -14 1474.98 55.3548   1
  -1   8 -15 2323.83 84.7600   1
  -1  -9  15 2675.93 71.9341  -2
  -1   8 -15 2675.93 71.9341   1
  -1   8 -16 30.2921 18.9063   1
  -1  -9  16 272.660 40.5609  -2
  -1   8 -16 272.660 40.5609   1
  -1   8 -17 502.548 24.4758   1
  -1   8 -18 102.855 14.6324   1
  -1   8 -19 20.7054 16.6006   1
   1  -7 -19 221.712 26.4040   1
   1   8  19 2282.49 80.1672  -2
   1  -7 -19 2282.49 80.1672   1
   1   8  18 1374.02 46.7938  -2
   1  -7 -18 1374.02 46.7938   1
   1   8  17 1515.92 55.0649  -2
   1  -7 -17 1515.92 55.0649   1
   1   8  16 258.630 32.4255  -2
   1  -7 -16 258.630 32.4255   1
   1   8  15 162.217 31.1120  -2
   1  -7 -15 162.217 31.1120   1
   1   8  14 4975.04 93.4953  -2
   1  -7 -14 4975.04 93.4953   1
  -1  -8 -13 1279.86 69.1263  -2
  -1   7  13 1279.86 69.1263   1
   1   8  12 9280.19 166.661  -2
   1  -7 -12 9280.19 166.661   1
   1   8  11 88.5425 29.9564  -2
   1  -7 -11 88.5425 29.9564   1
   1   8  10 1663.13 65.0171  -2
   1  -7 -10 1663.13 65.0171   1
  -1  -8  -9 18060.3 145.963  -2
  -1   7   9 18060.3 145.963   1
  -1  -8  -8 4879.89 77.6712  -2
  -1   7   8 4879.89 77.6712   1
  -1  -8  -7 14079.6 426.741  -2
  -1   7   7 14079.6 426.741   1
  -1   7   6 10668.6 266.648   1
  -1  -8  -6 12705.7 395.422  -2
  -1   7   6 12705.7 395.422   1
  -1   7   5 1672.43 112.303   1
  -1  -8  -5 1876.39 162.302  -2
  -1   7   5 1876.39 162.302   1
  -1  -8  -4 4870.15 151.976  -2
  -1   7   4 4870.15 151.976   1
  -1   7   3 145.639 57.9101   1
  -1  -8  -3 142.562 59.9515  -2
  -1   7   3 142.562 59.9515   1
  -1  -8  -2 15133.4 348.803  -2
  -1   7   2 15133.4 348.803   1
  -1  -8  -1 4365.99 204.815  -2
  -1   7   1 4365.99 204.815   1
  -1  -8   0 7873.07 271.215  -2
  -1   7   0 7873.07 271.215   1
  -1  -8   1 5288.66 241.638  -2
  -1   7  -1 5288.66 241.638   1
  -1  -8   2 1763.67 147.595  -2
  -1   7  -2 1763.67 147.595   1
  -1  -8   4 17313.8 324.641  -2
  -1   7  -4 17313.8 324.641   1
  -1  -8   5 6812.89 245.373  -2
  -1   7  -5 6812.89 245.373   1
  -1  -8   6 13363.0 321.662  -2
  -1   7  -6 13363.0 321.662   1
  -1  -8   7 183.197 24.5032  -2
  -1   7  -7 183.197 24.5032   1
  -1  -8   8 3876.51 70.3764  -2
  -1   7  -8 3876.51 70.3764   1
  -1  -8   9 2720.26 62.7414  -2
  -1   7  -9 2720.26 62.7414   1
  -1   7 -10 1931.88 154.282   1
  -1  -8  10 2802.21 69.7322  -2
  -1   7 -10 2802.21 69.7322   1
  -1   7 -11 147.090 62.9867   1
  -1  -8  11 2080.12 62.9011  -2
  -1   7 -11 2080.12 62.9011   1
  -1   7 -12 242.456 31.4274   1
  -1  -8  12 2762.38 71.6535  -2
  -1   7 -12 2762.38 71.6535   1
  -1   7 -13 299.569 73.4080   1
  -1  -8  13 599.522 40.9534  -2
  -1   7 -13 599.522 40.9534   1
  -1   7 -14 375.702 84.0829   1
  -1  -8  14 2004.61 63.1524  -2
  -1   7 -14 2004.61 63.1524   1
  -1   7 -15 954.968 121.367   1
  -1  -8  15 1983.04 61.6125  -2
  -1   7 -15 1983.04 61.6125   1
  -1   7 -16 5361.21 123.556   1
  -1  -8  16 5263.59 141.639  -2
  -1   7 -16 5263.59 141.639   1
  -1   7 -17 83.4579 25.6986   1
  -1   7 -18 2601.34 72.3376   1
  -1   7 -19 439.771 37.1409   1
   1  -6 -20 85.9585 11.8954   1
   1  -6 -19 705.309 42.0428   1
   1   7  19 862.191 55.0524  -2
   1  -6 -19 862.191 55.0524   1
   1   7  18 1995.04 60.3683  -2
   1  -6 -18 1995.04 60.3683   1
   1   7  17-2.51022 23.3791  -2
   1  -6 -17-2.51022 23.3791   1
   1   7  16 1736.88 63.2270  -2
   1  -6 -16 1736.88 63.2270   1
   1  -6 -15 16.1391 50.2482   1
   1   7  15 706.923 42.5424  -2
   1  -6 -15 706.923 42.5424   1
   1   7  14 2741.68 66.5155  -2
   1  -6 -14 2741.68 66.5155   1
  -1  -7 -13 1005.85 58.4612  -2
  -1   6  13 1005.85 58.4612   1
  -1  -7 -12 8726.93 145.375  -2
  -1   6  12 8726.93 145.375   1
  -1  -7 -11 10249.2 150.772  -2
  -1   6  11 10249.2 150.772   1
  -1  -7 -10 1897.67 66.4327  -2
  -1   6  10 1897.67 66.4327   1
  -1  -7  -9 8624.59 98.1374  -2
  -1   6   9 8624.59 98.1374   1
   1   7   8 2506.19 52.4467  -2
   1  -6  -8 2506.19 52.4467   1
  -1   6   7 4242.63 150.117   1
  -1  -7  -7 4717.16 154.860  -2
  -1   6   7 4717.16 154.860   1
  -1  -7  -6 13622.0 183.079  -2
  -1   6   6 13622.0 183.079   1
  -1  -7  -5 144.930 30.5043  -2
  -1   6   5 144.930 30.5043   1
  -1   6   4 119.283 65.5225   1
  -1  -7  -4 17129.3 362.419  -2
  -1   6   4 17129.3 362.419   1
  -1  -7  -3 8714.15 180.939  -2
  -1   6   3 8714.15 180.939   1
  -1   6   2 200.327 57.8267   1
  -1  -7  -2 11578.0 308.415  -2
  -1   6   2 11578.0 308.415   1
  -1  -7  -1 13644.9 329.232  -2
  -1   6   1 13644.9 329.232   1
  -1  -7   0 2996.12 163.675  -2
  -1   6   0 2996.12 163.675   1
  -1  -7   1 17646.7 361.307  -2
  -1   6  -1 17646.7 361.307   1
  -1   6  -4 5649.15 225.591   1
  -1  -7   5 1353.79 103.213  -2
  -1   6  -5 1353.79 103.213   1
  -1  -7   6 14226.6 360.697  -2
  -1   6  -6 14226.6 360.697   1
  -1  -7   7 4765.71 204.359  -2
  -1   6  -7 4765.71 204.359   1
  -1  -7   8 10915.0 350.633  -2
  -1   6  -8 10915.0 350.633   1
  -1   6  -9 9144.41 310.623   1
  -1  -7   9 10262.7 92.8710  -2
  -1   6  -9 10262.7 92.8710   1
  -1   6 -10 4407.20 228.504   1
  -1  -7  10 4322.52 64.6889  -2
  -1   6 -10 4322.52 64.6889   1
  -1   6 -11 4260.35 235.215   1
  -1  -7  11 4989.49 71.7499  -2
  -1   6 -11 4989.49 71.7499   1
  -1   6 -12 1819.86 164.150   1
  -1  -7  12 1963.68 40.4536  -2
  -1   6 -12 1963.68 40.4536   1
  -1   6 -13 6112.91 300.017   1
  -1  -7  13 6808.96 82.0599  -2
  -1   6 -13 6808.96 82.0599   1
  -1   6 -14 14.4264 51.3543   1
  -1  -7  14 255.986 23.6210  -2
  -1   6 -14 255.986 23.6210   1
  -1   6 -15 3966.05 102.254   1
  -1  -7  15 4724.53 84.9186  -2
  -1   6 -15 4724.53 84.9186   1
  -1   6 -16 150.363 29.1853   1
  -1   6 -17 725.914 48.0320   1
  -1   6 -18 75.0947 24.9545   1
  -1   6 -19 1674.46 72.3745   1
  -1   6 -20 124.668 26.1272   1
   1  -5 -20 1331.82 35.2729   1
   1  -5 -19 102.256 23.9805   1
   1   6  19 918.286 64.3311  -2
   1  -5 -19 918.286 64.3311   1
   1  -5 -18 2008.67 76.2511   1
   1   6  18 2171.22 88.9776  -2
   1  -5 -18 2171.22 88.9776   1
   1   6  17 184.967 30.2837  -2
   1  -5 -17 184.967 30.2837   1
   1  -5 -16 3104.53 155.678   1
  -1  -6 -16 3320.68 74.5672  -2
  -1   5  16 3320.68 74.5672   1
   1  -5 -15 2124.63 132.650   1
   1   6  15 2558.86 64.4162  -2
   1  -5 -15 2558.86 64.4162   1
  -1  -6 -14 3951.92 73.2541  -2
  -1   5  14 3951.92 73.2541   1
  -1  -6 -13 589.307 35.9830  -2
  -1   5  13 589.307 35.9830   1
  -1  -6 -12 1263.42 64.5650  -2
  -1   5  12 1263.42 64.5650   1
   1   6  11 7569.18 140.835  -2
   1  -5 -11 7569.18 140.835   1
  -1  -6 -10 2418.27 75.3309  -2
  -1   5  10 2418.27 75.3309   1
  -1  -6  -9 8382.73 199.417  -2
  -1   5   9 8382.73 199.417   1
  -1   5   8 3504.59 132.026   1
  -1  -6  -8 4661.59 154.096  -2
  -1   5   8 4661.59 154.096   1
  -1  -6  -7 5354.68 111.115  -2
  -1   5   7 5354.68 111.115   1
  -1   5   6 11588.1 283.666   1
  -1  -6  -6 13168.7 204.923  -2
  -1   5   6 13168.7 204.923   1
  -1   5   5 34.7047 30.9049   1
  -1  -6  -5 207.232 39.1902  -2
  -1   5   5 207.232 39.1902   1
  -1   5   4 18142.8 240.508   1
  -1  -6  -4 19741.2 324.311  -2
  -1   5   4 19741.2 324.311   1
  -1  -6  -3 7043.65 152.402  -2
  -1   5   3 7043.65 152.402   1
  -1   5   2 1252.79 100.094   1
  -1  -6  -2 3015.33 144.163  -2
  -1   5   2 3015.33 144.163   1
  -1   5   1 2508.02 136.817   1
  -1  -6  -1 26819.2 426.504  -2
  -1   5   1 26819.2 426.504   1
  -1  -6   0 4734.66 174.393  -2
  -1   5   0 4734.66 174.393   1
  -1   5  -3 6846.45 220.794   1
  -1   5  -4 3173.19 154.353   1
  -1   5  -5 155.965 46.3614   1
  -1  -6   6 17151.5 341.086  -2
  -1   5  -6 17151.5 341.086   1
  -1   5  -7 287.414 53.8530   1
  -1  -6   8 9228.84 287.820  -2
  -1   5  -8 9228.84 287.820   1
  -1   5  -9-9.45965 43.2323   1
  -1   5 -10-20.9861 34.6972   1
  -1  -6  10 644.136 34.9715  -2
  -1   5 -10 644.136 34.9715   1
  -1   5 -11 185.384 73.0133   1
  -1  -6  11 6182.00 65.3389  -2
  -1   5 -11 6182.00 65.3389   1
  -1   5 -12 1279.47 139.837   1
  -1  -6  12 5238.79 62.4947  -2
  -1   5 -12 5238.79 62.4947   1
  -1   5 -13 191.533 73.2148   1
  -1  -6  13 2341.08 45.3781  -2
  -1   5 -13 2341.08 45.3781   1
  -1   5 -14 3599.72 239.967   1
  -1  -6  14 3754.36 63.1156  -2
  -1   5 -14 3754.36 63.1156   1
  -1   5 -15 1008.41 139.553   1
  -1  -6  15 2182.72 59.6761  -2
  -1   5 -15 2182.72 59.6761   1
  -1   5 -16 4573.43 108.050   1
  -1  -6  16 4630.96 109.302  -2
  -1   5 -16 4630.96 109.302   1
  -1   5 -17 9.48988 13.5930   1
  -1  -6  17 5.12228 37.4410  -2
  -1   5 -17 5.12228 37.4410   1
  -1   5 -18 2405.31 46.1983   1
  -1   5 -19 1332.03 68.7937   1
  -1   5 -20 34.9782 22.7720   1
  -1   5 -21 33.1401 19.5134   1
   1  -4 -21 825.026 23.4792   1
   1  -4 -20 7.10164 11.5624   1
   1  -4 -19 490.519 37.9596   1
   1   5  19 517.753 51.9960  -2
   1  -4 -19 517.753 51.9960   1
   1  -4 -18 51.4288 26.0403   1
   1   5  18 1727.82 90.0910  -2
   1  -4 -18 1727.82 90.0910   1
   1  -4 -17 125.496 25.9139   1
   1   5  17 169.670 43.6174  -2
   1  -4 -17 169.670 43.6174   1
   1  -4 -16 34.7926 36.3703   1
   1   5  16 2019.06 62.1835  -2
   1  -4 -16 2019.06 62.1835   1
   1  -4 -15 1616.36 117.839   1
   1   5  15 2835.76 70.1661  -2
   1  -4 -15 2835.76 70.1661   1
   1  -4 -14 472.271 69.7533   1
  -1  -5 -14 4628.20 87.9701  -2
  -1   4  14 4628.20 87.9701   1
   1   5  13 6834.74 97.6845  -2
   1  -4 -13 6834.74 97.6845   1
   1   5  12 3464.01 93.3656  -2
   1  -4 -12 3464.01 93.3656   1
   1   5  11 5544.51 110.756  -2
   1  -4 -11 5544.51 110.756   1
   1  -4 -10 475.787 37.8231   1
  -1  -5 -10 997.103 115.913  -2
  -1   4  10 997.103 115.913   1
  -1  -5  -9 2909.21 172.941  -2
  -1   4   9 2909.21 172.941   1
  -1  -5  -8 14987.3 210.734  -2
  -1   4   8 14987.3 210.734   1
  -1  -5  -7 5559.33 214.073  -2
  -1   4   7 5559.33 214.073   1
  -1  -5  -6 11371.4 273.709  -2
  -1   4   6 11371.4 273.709   1
  -1   4   5 4006.81 147.813   1
  -1  -5  -5 9620.75 250.736  -2
  -1   4   5 9620.75 250.736   1
  -1   4   4 143.054 29.2469   1
  -1   4   3 6358.23 123.296   1
  -1  -5  -3 6319.89 170.274  -2
  -1   4   3 6319.89 170.274   1
  -1   4   2 132.566 41.2703   1
  -1  -5  -2 3199.30 137.399  -2
  -1   4   2 3199.30 137.399   1
  -1   4   1 18991.3 323.064   1
  -1  -5  -1 24956.5 343.598  -2
  -1   4   1 24956.5 343.598   1
  -1   4   0 2142.14 111.249   1
  -1  -5   0 2178.34 109.067  -2
  -1   4   0 2178.34 109.067   1
  -1   4  -2 6364.93 185.937   1
  -1   4  -3 2655.30 124.440   1
  -1   4  -4 57.3466 36.6767   1
  -1   4  -5 13216.0 293.667   1
  -1   4  -7 2204.91 129.767   1
  -1   4  -8 47.4320 41.7777   1
  -1   4  -9 21986.6 452.339   1
  -1   4 -10 99.2354 59.4605   1
  -1   4 -11 10705.6 354.777   1
  -1  -5  11 11635.0 173.597  -2
  -1   4 -11 11635.0 173.597   1
  -1   4 -12 109.810 62.0465   1
  -1  -5  12 1558.68 39.2307  -2
  -1   4 -12 1558.68 39.2307   1
  -1   4 -13 1798.68 165.217   1
  -1  -5  13 3046.57 53.5603  -2
  -1   4 -13 3046.57 53.5603   1
  -1   4 -14 186.321 79.3339   1
  -1  -5  14 2484.32 51.6533  -2
  -1   4 -14 2484.32 51.6533   1
  -1   4 -15 30.1748 61.6818   1
  -1  -5  15 670.841 27.8219  -2
  -1   4 -15 670.841 27.8219   1
  -1   4 -16 2539.13 211.375   1
  -1  -5  16 4385.03 69.5667  -2
  -1   4 -16 4385.03 69.5667   1
  -1   4 -17 1296.46 44.2162   1
  -1  -5  17 1397.51 80.6391  -2
  -1   4 -17 1397.51 80.6391   1
  -1   4 -18 131.417 19.6727   1
  -1   4 -19 2568.21 59.6397   1
  -1   4 -20 952.831 32.9990   1
  -1   4 -21 1555.52 59.9215   1
   1  -3 -21 20.7432 15.3713   1
   1  -3 -20 4343.11 65.7218   1
   1  -3 -19 112.981 23.2713   1
   1   4  19 204.824 44.4448  -2
   1  -3 -19 204.824 44.4448   1
   1  -3 -18 5667.62 124.653   1
   1   4  18 6469.20 151.644  -2
   1  -3 -18 6469.20 151.644   1
   1  -3 -17 846.888 46.2761   1
   1   4  17 899.040 67.4305  -2
   1  -3 -17 899.040 67.4305   1
   1  -3 -16 2298.36 139.525   1
   1   4  16 2442.71 67.1557  -2
   1  -3 -16 2442.71 67.1557   1
   1  -3 -15 2084.57 70.8181   1
  -1  -4 -15 5365.15 129.116  -2
  -1   3  15 5365.15 129.116   1
   1  -3 -14 232.239 52.1874   1
   1   4  14 1334.40 49.4187  -2
   1  -3 -14 1334.40 49.4187   1
   1  -3 -13 54.6409 54.4534   1
   1   4  13 4305.86 75.2229  -2
   1  -3 -13 4305.86 75.2229   1
   1  -3 -12 315.041 33.5508   1
   1   4  12 307.703 41.3278  -2
   1  -3 -12 307.703 41.3278   1
   1   4  11 10601.0 165.922  -2
   1  -3 -11 10601.0 165.922   1
   1  -3 -10 6473.83 193.432   1
  -1   3   6 2637.03 137.336   1
  -1   3   5 2171.66 118.643   1
  -1   3   4 46.9016 34.4763   1
  -1   3   3 1409.48 54.8587   1
  -1   3   2 6531.70 103.515   1
  -1   3   1 1570.96 86.0306   1
  -1   3   0 2871.90 112.798   1
  -1   3  -1 669.404 63.1028   1
  -1   3  -2 7613.97 179.985   1
  -1   3  -3 675.167 19.9996   1
   1  -3   4 18609.0 139.460   1
  -1   3  -5 696.163 64.8483   1
  -1  -4   5 1888.08 95.8088  -2
  -1   3  -5 1888.08 95.8088   1
  -1   3  -6 12090.7 259.498   1
  -1  -4   6 11257.2 229.400  -2
  -1   3  -6 11257.2 229.400   1
  -1   3  -7-6.43925 24.0714   1
  -1  -4   7 2535.91 133.074  -2
  -1   3  -7 2535.91 133.074   1
  -1  -4   8 2539.20 135.640  -2
  -1   3  -8 2539.20 135.640   1
  -1   3  -9 2336.72 141.541   1
  -1   3 -10 3267.60 177.919   1
  -1   3 -11 505.092 85.4701   1
  -1   3 -12 3202.70 193.957   1
  -1  -4  12 3268.71 50.4941  -2
  -1   3 -12 3268.71 50.4941   1
  -1   3 -13 359.238 78.0821   1
  -1  -4  13 364.567 21.1746  -2
  -1   3 -13 364.567 21.1746   1
  -1   3 -14 6213.31 293.363   1
  -1  -4  14 7643.79 73.4206  -2
  -1   3 -14 7643.79 73.4206   1
  -1   3 -15 2147.17 190.847   1
  -1  -4  15 2412.60 44.4676  -2
  -1   3 -15 2412.60 44.4676   1
  -1   3 -16 8357.60 94.5145   1
  -1  -4  16 8559.37 108.857  -2
  -1   3 -16 8559.37 108.857   1
  -1   3 -17 2162.22 55.1308   1
  -1  -4  17 3289.14 72.3887  -2
  -1   3 -17 3289.14 72.3887   1
  -1   3 -18 393.580 41.1896   1
  -1  -4  18 658.348 57.8425  -2
  -1   3 -18 658.348 57.8425   1
  -1   3 -19 167.333 22.4563   1
  -1   3 -20 1083.34 38.0285   1
  -1   3 -21 141.185 17.0913   1
   1  -2 -22 12.4608 14.5113   1
   1  -2 -21 384.808 22.7617   1
   1  -2 -20-16.2679 11.5020   1
   1  -2 -19 753.252 33.4689   1
   1  -2 -18 57.9867 25.4618   1
   1  -2 -17 4400.68 96.6060   1
   1  -2 -16 79.9851 22.4130   1
   1  -2 -15 5986.11 216.171   1
   1   3  15 6234.49 133.299  -2
   1  -2 -15 6234.49 133.299   1
   1  -2 -14 2443.72 71.4444   1
   1  -2 -13 4570.20 175.276   1
   1   3  13 4544.08 108.338  -2
   1  -2 -13 4544.08 108.338   1
   1  -2 -12 503.812 62.9988   1
   1   3  12 4938.77 101.214  -2
   1  -2 -12 4938.77 101.214   1
   1  -2 -11 1295.64 83.9014   1
   1   3  11 2214.03 166.170  -2
   1  -2 -11 2214.03 166.170   1
   1  -2 -10 76.9758 33.4690   1
   1   3  10 13526.7 358.593  -2
   1  -2 -10 13526.7 358.593   1
   1  -2  -9 150.624 28.9537   1
   1   3   8 948.774 92.2947  -2
   1  -2  -8 948.774 92.2947   1
   1  -2  -7 8774.33 228.352   1
   1  -2  -6 58.5624 32.2493   1
  -1   2   4 281.935 43.8713   1
  -1   2   3 4327.17 130.331   1
  -1   2   2 220.312 37.9937   1
  -1   2   1 8762.81 91.2389   1
  -1   2   0 13404.3 115.535   1
   1  -2   1 3635.09 63.6941   1
  -1   2  -2 8886.21 171.049   1
  -1   2  -3 711.668 29.8262   1
  -1  -3   3 1076.42 57.4220  -2
  -1   2  -3 1076.42 57.4220   1
  -1   2  -4 1195.50 71.1722   1
  -1  -3   4 7893.78 163.107  -2
  -1   2  -4 7893.78 163.107   1
  -1   2  -5 20406.2 290.390   1
  -1  -3   5 20066.8 266.794  -2
  -1   2  -5 20066.8 266.794   1
  -1   2  -6 911.470 69.3602   1
  -1  -3   6 17079.5 294.952  -2
  -1   2  -6 17079.5 294.952   1
  -1  -3   7 31773.8 412.171  -2
  -1   2  -7 31773.8 412.171   1
  -1  -3   8 1137.55 99.6408  -2
  -1   2  -8 1137.55 99.6408   1
  -1   2  -9 8168.89 180.434   1
  -1   2 -10 222.091 41.1468   1
  -1   2 -11 428.985 55.6345   1
  -1   2 -12 42.6446 38.2446   1
  -1  -3  12 6585.99 95.1284  -2
  -1   2 -12 6585.99 95.1284   1
  -1   2 -13 25.5849 35.0607   1
  -1  -3  13 488.892 23.5080  -2
  -1   2 -13 488.892 23.5080   1
  -1   2 -14 502.925 69.4250   1
  -1  -3  14 3675.07 53.9514  -2
  -1   2 -14 3675.07 53.9514   1
  -1   2 -15 233.320 51.8823   1
  -1  -3  15 551.729 26.2085  -2
  -1   2 -15 551.729 26.2085   1
  -1   2 -16 1758.46 70.2955   1
  -1  -3  16 3507.97 61.3019  -2
  -1   2 -16 3507.97 61.3019   1
  -1   2 -17 1726.06 75.8810   1
  -1  -3  17 1859.32 54.9979  -2
  -1   2 -17 1859.32 54.9979   1
  -1   2 -18 50.1743 13.7693   1
  -1   2 -19 5107.90 68.6880   1
  -1   2 -20 30.3141 15.3804   1
  -1   2 -21 659.810 27.9004   1
  -1   2 -22 0.43360 9.49816   1
   1  -1 -22 3715.18 50.2164   1
   1  -1 -21 1017.97 34.2386   1
   1  -1 -20 6081.51 124.331   1
   1  -1 -19 310.966 19.1260   1
   1  -1 -18 702.956 27.6160   1
   1  -1 -17 929.670 37.3036   1
   1   2  17 3830.25 112.502  -2
   1  -1 -17 3830.25 112.502   1
   1  -1 -16 14.8614 14.8383   1
   1   2  16 377.996 54.9337  -2
   1  -1 -16 377.996 54.9337   1
   1  -1 -15 148.448 24.7877   1
   1   2  15 5144.76 93.9037  -2
   1  -1 -15 5144.76 93.9037   1
   1  -1 -14 275.817 27.3077   1
   1   2  14 330.188 29.4661  -2
   1  -1 -14 330.188 29.4661   1
   1  -1 -13 1164.79 45.3748   1
   1   2  13 5743.07 135.360  -2
   1  -1 -13 5743.07 135.360   1
   1  -1 -12 992.216 65.2748   1
   1   2  12 2582.16 88.4103  -2
   1  -1 -12 2582.16 88.4103   1
   1  -1 -11 304.093 29.0625   1
   1  -1 -10 18200.8 243.065   1
   1  -1  -9 323.693 38.0987   1
   1  -1  -8 10181.4 169.512   1
   1  -1  -7 11.1554 33.8591   1
   1  -1  -6 2297.32 108.717   1
   1  -1  -5 364.756 48.4531   1
   1  -1  -4 19058.4 256.995   1
  -1   1   3 1617.14 69.9616   1
  -1   1   2 6414.53 88.1562   1
  -1   1   1 457.665 24.3244   1
  -1   1   0 25903.1 149.778   1
  -1   1  -1 1084.69 25.1386   1
   1  -1   2 9878.92 124.883   1
  -1   1  -3 4515.15 107.807   1
  -1   1  -4 23666.0 255.000   1
  -1   1  -5 482.741 44.6596   1
  -1  -2   5 628.377 44.8071  -2
  -1   1  -5 628.377 44.8071   1
  -1   1  -6 526.866 44.4126   1
  -1   1  -7 179.453 27.5622   1
  -1   1  -8 8205.51 236.328   1
  -1  -2   8 8428.91 191.800  -2
  -1   1  -8 8428.91 191.800   1
  -1  -2   9 5798.94 141.171  -2
  -1   1  -9 5798.94 141.171   1
  -1   1 -10 12370.0 178.074   1
  -1   1 -11 517.725 43.6770   1
  -1   1 -12 7168.14 154.991   1
  -1  -2  12 7392.00 136.468  -2
  -1   1 -12 7392.00 136.468   1
  -1   1 -13 55.7556 39.0875   1
  -1  -2  13 3051.42 68.2430  -2
  -1   1 -13 3051.42 68.2430   1
  -1   1 -14 6500.40 213.313   1
  -1  -2  14 7206.79 101.000  -2
  -1   1 -14 7206.79 101.000   1
  -1   1 -15 301.976 59.4945   1
  -1  -2  15 1582.95 45.9343  -2
  -1   1 -15 1582.95 45.9343   1
  -1   1 -16 1785.87 124.438   1
  -1  -2  16 1636.95 45.6479  -2
  -1   1 -16 1636.95 45.6479   1
  -1   1 -17 101.289 26.5028   1
  -1  -2  17 600.837 52.6938  -2
  -1   1 -17 600.837 52.6938   1
  -1   1 -18 194.102 29.6460   1
  -1  -2  18 647.964 39.0643  -2
  -1   1 -18 647.964 39.0643   1
  -1   1 -19 222.008 21.5067   1
  -1   1 -20 2570.92 46.2075   1
  -1   1 -21 27.4180 15.2346   1
  -1   1 -22 1120.24 28.6112   1
   1   0 -22 7.28007 9.06470   1
   1   0 -21 483.974 25.0245   1
   1   0 -20 120.116 19.2216   1
   1   0 -19 7181.53 103.721   1
   1   0 -18 456.458 31.7904   1
   1   0 -17 4779.15 67.7142   1
   1   0 -16 545.123 33.4104   1
   1   1  16 593.406 39.7243  -2
   1   0 -16 593.406 39.7243   1
   1   0 -15 1825.15 56.5162   1
   1   1  15 1948.52 59.2526  -2
   1   0 -15 1948.52 59.2526   1
   1   0 -14 797.406 66.3350   1
   1   1  14 3928.84 62.9930  -2
   1   0 -14 3928.84 62.9930   1
   1   0 -13 677.931 34.1226   1
   1   1  13 1123.55 62.9773  -2
   1   0 -13 1123.55 62.9773   1
   1   0 -12 653.628 55.7700   1
   1   1  12 2958.71 93.0492  -2
   1   0 -12 2958.71 93.0492   1
   1   0 -11 22663.7 217.056   1
   1   0 -10 604.944 38.1966   1
   1   0  -9 6843.36 123.859   1
   1   0  -8 387.840 32.9397   1
   1   0  -7 30704.8 229.820   1
   1   0  -6 892.645 48.2287   1
   1   0  -5 997.692 47.0670   1
   1   0  -4 194.467 36.6830   1
   1   0  -3 18101.1 227.099   1
   1   1   3 21624.9 216.943  -2
   1   0  -3 21624.9 216.943   1
  -1   0   2 389.604 19.7879   1
  -1   0   1 10546.5 85.8617   1
   1   0   0 1.26008 7.43328   1
   1   0   1 6496.58 103.710   1
  -1   0  -3 8945.26 122.626   1
  -1   0  -4 2490.29 69.0974   1
  -1   0  -5 48390.5 318.137   1
  -1   0  -6 87.7646 33.6184   1
  -1   0  -7 14922.4 285.730   1
  -1  -1   7 15918.2 245.514  -2
  -1   0  -7 15918.2 245.514   1
  -1   0  -8 2232.36 122.507   1
  -1  -1   8 5906.28 168.746  -2
  -1   0  -8 5906.28 168.746   1
  -1   0  -9 998.076 90.9286   1
  -1  -1   9 1866.54 107.783  -2
  -1   0  -9 1866.54 107.783   1
  -1   0 -10 4120.10 167.868   1
  -1  -1  10 9334.07 295.632  -2
  -1   0 -10 9334.07 295.632   1
  -1   0 -11 86.4213 39.7714   1
  -1  -1  11 1187.72 128.078  -2
  -1   0 -11 1187.72 128.078   1
  -1   0 -12 474.624 84.3187   1
  -1  -1  12 5039.42 106.936  -2
  -1   0 -12 5039.42 106.936   1
  -1   0 -13 197.175 45.8698   1
  -1  -1  13 172.341 23.9760  -2
  -1   0 -13 172.341 23.9760   1
  -1   0 -14 424.217 48.2921   1
  -1  -1  14 541.817 35.6539  -2
  -1   0 -14 541.817 35.6539   1
  -1   0 -15 3574.71 127.090   1
  -1  -1  15 3476.96 74.6475  -2
  -1   0 -15 3476.96 74.6475   1
  -1   0 -16 165.994 48.1371   1
  -1  -1  16 285.968 32.1614  -2
  -1   0 -16 285.968 32.1614   1
  -1   0 -17 8574.53 262.709   1
  -1  -1  17 9004.52 119.060  -2
  -1   0 -17 9004.52 119.060   1
  -1   0 -18-7.11304 17.5371   1
  -1  -1  18 48.5313 24.7110  -2
  -1   0 -18 48.5313 24.7110   1
  -1   0 -19 1986.81 45.0480   1
  -1   0 -20-9.06870 11.8709   1
  -1   0 -21 180.879 13.8463   1
  -1   0 -22-8.13301 17.9028   1
   1   1 -22 3255.73 44.7546   1
   1   1 -21 390.213 21.9654   1
   1   1 -20 909.695 29.7780   1
   1   1 -19 24.5890 13.6085   1
   1   1 -18 56.6676 18.6392   1
   1   1 -17-8.13500 18.3986   1
   1   1 -16 141.118 49.3150   1
   1   0  16 275.064 33.0634  -2
   1   1 -16 275.064 33.0634   1
   1   1 -15 24.2552 18.8502   1
   1   0  15 2100.27 55.2220  -2
   1   1 -15 2100.27 55.2220   1
   1   1 -14 189.547 39.0141   1
   1   0  14 528.728 27.3079  -2
   1   1 -14 528.728 27.3079   1
   1   1 -13-12.4541 13.5519   1
   1   0  13 102.172 23.9947  -2
   1   1 -13 102.172 23.9947   1
   1   1 -12 7213.88 167.885   1
   1   1 -11 1388.20 72.1313   1
   1   1 -10 7935.87 126.712   1
   1   1  -9 1403.31 52.4962   1
   1   1  -8 5228.02 104.131   1
   1   1  -7 1634.95 56.4001   1
   1   1  -6 10161.9 125.597   1
   1   1  -5 61.9880 23.3446   1
   1   0   5 37909.9 409.179  -2
   1   1  -5 37909.9 409.179   1
   1   1  -4 1485.24 43.6293   1
   1   0   3 6667.90 96.1038  -2
   1   1  -3 6667.90 96.1038   1
   1   0   2 24743.5 231.011  -2
   1   1  -2 24743.5 231.011   1
   1   1  -1 1196.81 35.5398   1
   1   0   0 47364.0 277.242  -2
   1   1   0 47364.0 277.242   1
   1   1   1 497.862 30.5130   1
   1   0  -1 8429.48 95.3523  -2
   1   1   1 8429.48 95.3523   1
   1   0  -2 22608.2 143.725  -2
   1   1   2 22608.2 143.725   1
  -1  -1  -4 11533.7 101.015   1
  -1  -1  -5 1051.07 64.2584   1
  -1  -1  -6 9930.00 208.231   1
  -1  -1  -7 615.131 65.8475   1
  -1  -1  -8 26622.0 401.291   1
  -1  -1  -9 73.3472 46.1081   1
  -1   0  10 2247.88 142.395  -2
  -1  -1 -10 2247.88 142.395   1
  -1   0  11 15904.1 269.208  -2
  -1  -1 -11 15904.1 269.208   1
  -1  -1 -12 3796.46 187.577   1
  -1   0  12 4152.89 93.7142  -2
  -1  -1 -12 4152.89 93.7142   1
  -1  -1 -13 356.884 78.5554   1
  -1   0  13 966.852 32.6244  -2
  -1  -1 -13 966.852 32.6244   1
  -1  -1 -14 5125.06 259.614   1
  -1   0  14 5587.18 71.2783  -2
  -1  -1 -14 5587.18 71.2783   1
  -1  -1 -15 118.145 41.3969   1
  -1   0  15 1220.86 51.0054  -2
  -1  -1 -15 1220.86 51.0054   1
  -1  -1 -16 72.3494 34.1656   1
  -1   0  16 409.794 50.7957  -2
  -1  -1 -16 409.794 50.7957   1
  -1  -1 -17 87.3204 62.4136   1
  -1   0  17 3115.72 110.016  -2
  -1  -1 -17 3115.72 110.016   1
  -1  -1 -18 2016.06 128.897   1
  -1   0  18 2307.31 64.4439  -2
  -1  -1 -18 2307.31 64.4439   1
  -1  -1 -19 89.3400 31.0364   1
  -1   0  19 4245.18 86.2713  -2
  -1  -1 -19 4245.18 86.2713   1
  -1  -1 -20 5187.87 65.0185   1
  -1  -1 -21 56.6799 14.5594   1
  -1  -1 -22 694.022 23.6061   1
   1   2 -22 132.900 18.7174   1
   1   2 -21 2703.85 48.1754   1
   1   2 -20 1082.84 31.7887   1
   1   2 -19 6548.58 79.6438   1
   1   2 -18 801.886 26.3208   1
   1   2 -17 737.337 38.2343   1
   1  -1  17 626.314 51.8804  -2
   1   2 -17 626.314 51.8804   1
   1   2 -16 27.9645 17.1316   1
   1  -1  16 1017.05 57.1429  -2
   1   2 -16 1017.05 57.1429   1
   1   2 -15 1997.53 57.9546   1
   1  -1  15 2143.33 80.6182  -2
   1   2 -15 2143.33 80.6182   1
   1   2 -14 1093.09 97.6746   1
   1  -1  14 5046.92 70.2368  -2
   1   2 -14 5046.92 70.2368   1
   1   2 -13 4464.35 176.240   1
   1  -1  13 4468.09 63.4172  -2
   1   2 -13 4468.09 63.4172   1
   1   2 -12 452.549 47.4904   1
   1   2 -11 115.244 31.2141   1
   1   2 -10 233.199 44.0113   1
   1   2  -9 7931.78 181.409   1
   1   2  -8 450.930 37.0477   1
   1   2  -7 5278.82 102.807   1
   1   2  -6 85.6537 24.6807   1
   1   2  -5 279.872 32.4083   1
   1   2  -4-8.40803 18.1365   1
   1  -1   4 20022.1 272.959  -2
   1   2  -4 20022.1 272.959   1
   1   2  -3 12396.4 129.515   1
   1   2  -2 2247.47 50.3120   1
   1  -1   2 9414.71 153.432  -2
   1   2  -2 9414.71 153.432   1
   1   2  -1 3750.40 38.7508   1
   1  -1   1 4665.42 108.682  -2
   1   2  -1 4665.42 108.682   1
   1  -1   0 22620.4 202.684  -2
   1   2   0 22620.4 202.684   1
   1  -1  -1 13082.8 151.581  -2
   1   2   1 13082.8 151.581   1
  -1  -2  -4 3833.54 99.4424   1
  -1   1   5 12196.0 194.060  -2
  -1  -2  -5 12196.0 194.060   1
  -1   1   6 3065.09 120.053  -2
  -1  -2  -6 3065.09 120.053   1
  -1   1   7 16501.1 273.827  -2
  -1  -2  -7 16501.1 273.827   1
  -1   1   8 25279.1 384.137  -2
  -1  -2  -8 25279.1 384.137   1
  -1   1   9 1811.27 118.313  -2
  -1  -2  -9 1811.27 118.313   1
  -1   1  10 15698.1 375.238  -2
  -1  -2 -10 15698.1 375.238   1
  -1   1  11 934.246 106.701  -2
  -1  -2 -11 934.246 106.701   1
  -1   1  12 2930.87 59.9087  -2
  -1  -2 -12 2930.87 59.9087   1
  -1   1  13 7801.62 77.0302  -2
  -1  -2 -13 7801.62 77.0302   1
  -1   1  14 246.370 22.8980  -2
  -1  -2 -14 246.370 22.8980   1
  -1  -2 -15 9015.67 349.001   1
  -1   1  15 8051.10 107.168  -2
  -1  -2 -15 8051.10 107.168   1
  -1  -2 -16 578.441 69.1965   1
  -1   1  16 692.476 56.4702  -2
  -1  -2 -16 692.476 56.4702   1
  -1  -2 -17 5063.00 273.818   1
  -1   1  17 5973.90 141.260  -2
  -1  -2 -17 5973.90 141.260   1
  -1  -2 -18 27.3637 44.0431   1
  -1   1  18 406.380 50.2058  -2
  -1  -2 -18 406.380 50.2058   1
  -1  -2 -19 54.1976 21.1257   1
  -1   1  19 240.918 31.1312  -2
  -1  -2 -19 240.918 31.1312   1
  -1  -2 -20 224.135 34.5860   1
  -1   1  20 3945.04 116.153  -2
  -1  -2 -20 3945.04 116.153   1
  -1  -2 -21 872.115 33.5110   1
  -1  -2 -22 195.639 17.2025   1
   1   3 -22 789.391 34.1478   1
   1   3 -21 38.7836 18.1165   1
   1   3 -20 99.0701 14.4339   1
   1   3 -19 268.250 17.4677   1
   1   3 -18 7.10833 11.4118   1
   1   3 -17 6.79176 13.9493   1
   1  -2  17 998.934 59.1657  -2
   1   3 -17 998.934 59.1657   1
   1   3 -16 2962.51 57.7863   1
   1  -2  16 3916.09 111.301  -2
   1   3 -16 3916.09 111.301   1
   1   3 -15 580.482 50.4768   1
   1  -2  15 708.270 41.5058  -2
   1   3 -15 708.270 41.5058   1
   1  -2  14 5405.64 75.4734  -2
   1   3 -14 5405.64 75.4734   1
   1  -2  13 835.281 32.8806  -2
   1   3 -13 835.281 32.8806   1
   1  -2  12 9572.46 90.4727  -2
   1   3 -12 9572.46 90.4727   1
   1   3 -11 2926.02 187.827   1
   1   3 -10 4639.55 216.564   1
   1   3  -9 248.673 42.2615   1
   1   3  -8 1517.45 78.4278   1
   1   3  -7 6342.74 201.912   1
   1   3  -6 21353.8 333.868   1
   1   3  -5 289.347 51.0267   1
   1  -2   5 16504.4 282.031  -2
   1   3  -5 16504.4 282.031   1
   1   3  -4 8404.06 162.568   1
   1  -2   4 9143.37 179.957  -2
   1   3  -4 9143.37 179.957   1
   1   3  -3 630.856 43.8999   1
   1  -2   3 1204.02 65.8537  -2
   1   3  -3 1204.02 65.8537   1
   1   3  -2 3998.65 95.7413   1
   1  -2   2 10762.4 118.011  -2
   1   3  -2 10762.4 118.011   1
   1   3  -1 195.560 13.6417   1
   1   3   0 14765.6 128.070   1
   1   3   1 25282.1 286.405   1
   1   3   2 2293.95 92.7957   1
  -1   2   2 2357.46 46.3238  -2
  -1  -3  -2 2357.46 46.3238   1
   1   3   3 617.720 56.5261   1
  -1   2   3 3953.29 88.1250  -2
  -1  -3  -3 3953.29 88.1250   1
  -1   2   4 745.406 49.1228  -2
  -1  -3  -4 745.406 49.1228   1
  -1   2   5 25006.2 292.794  -2
  -1  -3  -5 25006.2 292.794   1
  -1   2   6 6471.89 152.548  -2
  -1  -3  -6 6471.89 152.548   1
  -1   2   7 7757.65 203.935  -2
  -1  -3  -7 7757.65 203.935   1
  -1   2   8 872.007 82.4500  -2
  -1  -3  -8 872.007 82.4500   1
  -1   2   9 1730.63 109.935  -2
  -1  -3  -9 1730.63 109.935   1
  -1   2  10 18153.4 360.961  -2
  -1  -3 -10 18153.4 360.961   1
  -1   2  11 2002.60 149.695  -2
  -1  -3 -11 2002.60 149.695   1
  -1   2  12 6348.45 85.9023  -2
  -1  -3 -12 6348.45 85.9023   1
  -1   2  13 3411.91 72.4647  -2
  -1  -3 -13 3411.91 72.4647   1
  -1   2  14 1855.25 54.6077  -2
  -1  -3 -14 1855.25 54.6077   1
  -1   2  15 3882.58 78.8892  -2
  -1  -3 -15 3882.58 78.8892   1
  -1  -3 -16 3830.36 170.469   1
  -1   2  16 3815.46 77.7964  -2
  -1  -3 -16 3815.46 77.7964   1
  -1  -3 -17 396.256 67.8132   1
  -1   2  17 3151.64 113.957  -2
  -1  -3 -17 3151.64 113.957   1
  -1  -3 -18 6329.47 328.326   1
  -1   2  18 6967.89 147.938  -2
  -1  -3 -18 6967.89 147.938   1
  -1  -3 -19 92.8377 26.9211   1
  -1  -3 -20 1413.43 62.3691   1
  -1  -3 -21 827.361 43.6298   1
  -1  -3 -22 642.539 31.2850   1
   1   4 -21 3609.10 82.7034   1
   1   4 -20 284.466 19.0695   1
   1   4 -19 957.369 33.2689   1
   1   4 -18 348.673 24.0780   1
   1   4 -17 1950.27 48.1233   1
   1   4 -16 76.7107 18.7382   1
   1   4 -15 501.267 32.8246   1
   1  -3  15 1785.54 78.4622  -2
   1   4 -15 1785.54 78.4622   1
   1   4 -14 1864.21 74.5861   1
   1  -3  14 5929.54 80.3347  -2
   1   4 -14 5929.54 80.3347   1
   1   4 -13 58.1397 24.4622   1
   1  -3  13 268.317 29.5998  -2
   1   4 -13 268.317 29.5998   1
   1   4 -12 105.841 58.6553   1
   1  -3  12 2204.72 47.0907  -2
   1   4 -12 2204.72 47.0907   1
   1   4 -11 5932.29 114.096   1
   1  -3  11 6184.64 89.7589  -2
   1   4 -11 6184.64 89.7589   1
   1   4 -10 8411.12 289.402   1
   1   4  -9 10046.6 296.284   1
   1   4  -8 7.15432 32.7256   1
   1   4  -7 3203.45 146.505   1
   1  -3   6 9506.09 243.002  -2
   1   4  -6 9506.09 243.002   1
   1  -3   5 2278.58 107.214  -2
   1   4  -5 2278.58 107.214   1
   1   4  -4 6194.40 136.387   1
   1  -3   4 21712.0 293.004  -2
   1   4  -4 21712.0 293.004   1
   1   4  -3 5937.15 124.553   1
   1  -3   3 6775.10 140.964  -2
   1   4  -3 6775.10 140.964   1
   1   4  -2 3731.60 69.0609   1
   1  -3   2 9720.64 147.623  -2
   1   4  -2 9720.64 147.623   1
   1   4  -1 9716.38 79.8013   1
   1   4   0 2904.29 66.4004   1
   1   4   1 28785.5 218.121   1
   1   4   2 3509.72 128.975   1
  -1  -4  -3 26876.5 132.802   1
   1  -3  -3 30213.9 376.946  -2
   1   4   3 30213.9 376.946   1
  -1   3   4 332.428 27.5343  -2
  -1  -4  -4 332.428 27.5343   1
  -1   3   5 7370.43 139.098  -2
  -1  -4  -5 7370.43 139.098   1
  -1   3   6 5819.21 147.008  -2
  -1  -4  -6 5819.21 147.008   1
  -1   3   7 1721.08 96.7549  -2
  -1  -4  -7 1721.08 96.7549   1
  -1   3   8 8222.83 225.158  -2
  -1  -4  -8 8222.83 225.158   1
  -1   3   9 2032.37 117.357  -2
  -1  -4  -9 2032.37 117.357   1
  -1   3  10 6768.21 239.786  -2
  -1  -4 -10 6768.21 239.786   1
  -1   3  11 11355.7 313.412  -2
  -1  -4 -11 11355.7 313.412   1
  -1   3  12 173.871 33.2528  -2
  -1  -4 -12 173.871 33.2528   1
  -1   3  13 6184.13 90.1887  -2
  -1  -4 -13 6184.13 90.1887   1
  -1   3  14 1933.18 56.0767  -2
  -1  -4 -14 1933.18 56.0767   1
  -1   3  15 6268.73 100.596  -2
  -1  -4 -15 6268.73 100.596   1
  -1   3  16 1499.68 56.3968  -2
  -1  -4 -16 1499.68 56.3968   1
  -1  -4 -17 198.555 70.5401   1
  -1   3  17 562.887 51.8598  -2
  -1  -4 -17 562.887 51.8598   1
  -1   3  18 3851.68 122.194  -2
  -1  -4 -18 3851.68 122.194   1
  -1   3  19 200.495 40.2395  -2
  -1  -4 -19 200.495 40.2395   1
  -1  -4 -20 59.6790 27.9019   1
  -1   3  20 3018.02 100.360  -2
  -1  -4 -20 3018.02 100.360   1
  -1  -4 -21 1398.10 39.8677   1
   1   5 -21 327.635 27.9981   1
   1   5 -20 20.7699 13.7209   1
   1   5 -19 2432.62 49.9577   1
   1   5 -18 9696.32 102.828   1
   1   5 -17 60.8232 16.7154   1
   1   5 -16 2467.11 65.2233   1
   1   5 -15 1093.19 60.1887   1
   1  -4  15 1096.88 70.4636  -2
   1   5 -15 1096.88 70.4636   1
   1   5 -14 3949.44 248.635   1
   1  -4  14 4169.42 86.5459  -2
   1   5 -14 4169.42 86.5459   1
   1   5 -13 2451.80 193.087   1
   1  -4  13 3497.68 63.3884  -2
   1   5 -13 3497.68 63.3884   1
   1   5 -12 2611.77 187.580   1
   1  -4  12 2221.67 50.3515  -2
   1   5 -12 2221.67 50.3515   1
   1   5 -11 1624.26 142.749   1
   1  -4  11 8568.94 88.0705  -2
   1   5 -11 8568.94 88.0705   1
   1   5 -10 168.961 24.6979   1
   1   5  -9 2933.91 170.271   1
   1  -4   8 7531.27 240.834  -2
   1   5  -8 7531.27 240.834   1
   1  -4   7 10150.0 262.937  -2
   1   5  -7 10150.0 262.937   1
   1  -4   6 3777.64 151.816  -2
   1   5  -6 3777.64 151.816   1
   1  -4   5 15102.3 279.878  -2
   1   5  -5 15102.3 279.878   1
   1   5  -4 8025.90 149.684   1
   1  -4   4 8141.68 177.412  -2
   1   5  -4 8141.68 177.412   1
   1   5  -3 758.850 46.0786   1
   1  -4   3 2754.86 98.9001  -2
   1   5  -3 2754.86 98.9001   1
   1   5  -2 7245.12 103.443   1
   1  -4   2 11938.4 163.366  -2
   1   5  -2 11938.4 163.366   1
   1   5  -1 3379.76 49.3665   1
   1   5   0 58.1864 24.7607   1
   1  -4   0 1717.02 84.2848  -2
   1   5   0 1717.02 84.2848   1
   1   5   1 7284.57 167.277   1
   1  -4  -1 23098.4 318.583  -2
   1   5   1 23098.4 318.583   1
   1  -4  -2 4299.33 111.301  -2
   1   5   2 4299.33 111.301   1
   1  -4  -3 5281.69 183.414  -2
   1   5   3 5281.69 183.414   1
   1  -4  -4 12268.0 304.569  -2
   1   5   4 12268.0 304.569   1
   1  -4  -5 9562.46 277.525  -2
   1   5   5 9562.46 277.525   1
  -1   4   6 13405.9 164.113  -2
  -1  -5  -6 13405.9 164.113   1
   1  -4  -7 5368.65 125.126  -2
   1   5   7 5368.65 125.126   1
  -1   4   8 17421.0 281.478  -2
  -1  -5  -8 17421.0 281.478   1
  -1   4   9 2457.30 133.145  -2
  -1  -5  -9 2457.30 133.145   1
  -1   4  10 1196.82 53.0438  -2
  -1  -5 -10 1196.82 53.0438   1
  -1   4  11 4532.68 85.3089  -2
  -1  -5 -11 4532.68 85.3089   1
  -1   4  12 2495.91 96.3554  -2
  -1  -5 -12 2495.91 96.3554   1
  -1   4  13 4695.59 135.474  -2
  -1  -5 -13 4695.59 135.474   1
  -1   4  14 6560.67 145.832  -2
  -1  -5 -14 6560.67 145.832   1
  -1   4  15 2863.57 77.3884  -2
  -1  -5 -15 2863.57 77.3884   1
   1   5  16 2408.49 221.707   1
  -1   4  16 3144.03 72.5779  -2
  -1  -5 -16 3144.03 72.5779   1
  -1  -5 -17 76.4373 32.2528   1
  -1   4  17 180.392 39.1881  -2
  -1  -5 -17 180.392 39.1881   1
  -1   4  18 3052.81 103.368  -2
  -1  -5 -18 3052.81 103.368   1
  -1   4  19 503.748 49.8803  -2
  -1  -5 -19 503.748 49.8803   1
  -1  -5 -20 1130.25 55.0224   1
  -1   4  20 1184.24 60.5811  -2
  -1  -5 -20 1184.24 60.5811   1
  -1  -5 -21 23.8377 13.2212   1
   1   6 -21 2871.44 65.4823   1
   1   6 -20 43.0651 14.0704   1
   1   6 -19 3324.42 67.8502   1
   1   6 -18 118.512 22.2622   1
   1   6 -17 46.3293 18.6147   1
   1   6 -16 78.0627 17.9422   1
   1   6 -15 1933.51 49.1050   1
   1   6 -14 1199.23 47.3376   1
   1  -5  14 3340.95 109.043  -2
   1   6 -14 3340.95 109.043   1
   1   6 -13 3464.94 224.850   1
   1  -5  13 3622.86 66.0537  -2
   1   6 -13 3622.86 66.0537   1
   1   6 -12 5478.30 271.260   1
   1  -5  12 6931.90 86.5018  -2
   1   6 -12 6931.90 86.5018   1
   1   6 -11 8889.50 323.488   1
   1  -5  11 9450.90 96.5581  -2
   1   6 -11 9450.90 96.5581   1
   1   6 -10 967.404 108.641   1
   1  -5  10 902.112 33.7468  -2
   1   6 -10 902.112 33.7468   1
   1   6  -9 1481.02 63.8433   1
   1  -5   9 1719.31 134.646  -2
   1   6  -9 1719.31 134.646   1
   1  -5   8 7237.27 259.426  -2
   1   6  -8 7237.27 259.426   1
   1  -5   7 217.865 58.9613  -2
   1   6  -7 217.865 58.9613   1
   1  -5   6 13277.3 298.471  -2
   1   6  -6 13277.3 298.471   1
   1  -5   5 427.105 58.8591  -2
   1   6  -5 427.105 58.8591   1
   1  -5   4 3018.25 120.220  -2
   1   6  -4 3018.25 120.220   1
   1  -5   3 20570.1 160.636  -2
   1   6  -3 20570.1 160.636   1
   1  -5   2 7616.53 81.8175  -2
   1   6  -2 7616.53 81.8175   1
   1   6  -1 20323.8 230.173   1
   1  -5   1 24657.9 346.756  -2
   1   6  -1 24657.9 346.756   1
   1   6   0 1349.58 68.6683   1
   1  -5   0 4673.16 159.283  -2
   1   6   0 4673.16 159.283   1
   1  -5  -1 32338.5 265.738  -2
   1   6   1 32338.5 265.738   1
   1  -5  -2 3602.96 160.767  -2
   1   6   2 3602.96 160.767   1
   1  -5  -3 8678.19 192.563  -2
   1   6   3 8678.19 192.563   1
   1  -5  -4 18023.4 280.115  -2
   1   6   4 18023.4 280.115   1
   1  -5  -5 107.541 65.4677  -2
   1   6   5 107.541 65.4677   1
   1  -5  -6 12414.7 376.903  -2
   1   6   6 12414.7 376.903   1
   1  -5  -7 5913.42 273.118  -2
   1   6   7 5913.42 273.118   1
   1  -5  -8 4796.96 259.324  -2
   1   6   8 4796.96 259.324   1
   1  -5  -9 10703.6 370.629  -2
   1   6   9 10703.6 370.629   1
   1  -5 -10 1996.61 76.1507  -2
   1   6  10 1996.61 76.1507   1
  -1   5  11 10015.8 113.756  -2
  -1  -6 -11 10015.8 113.756   1
   1  -5 -12 1381.68 50.0304  -2
   1   6  12 1381.68 50.0304   1
  -1   5  13 601.853 38.8021  -2
  -1  -6 -13 601.853 38.8021   1
  -1   5  14 2750.02 100.253  -2
  -1  -6 -14 2750.02 100.253   1
   1   6  15 266.419 106.759   1
   1  -5 -15 1999.82 86.4127  -2
   1   6  15 1999.82 86.4127   1
   1   6  16 70.2373 84.5390   1
  -1   5  16 2396.15 85.0415  -2
  -1  -6 -16 2396.15 85.0415   1
  -1   5  17 165.580 30.4110  -2
  -1  -6 -17 165.580 30.4110   1
  -1   5  18 1325.50 76.3107  -2
  -1  -6 -18 1325.50 76.3107   1
  -1   5  19 1572.57 70.9191  -2
  -1  -6 -19 1572.57 70.9191   1
  -1  -6 -20 83.6838 24.3270   1
  -1   5  20 872.511 55.5388  -2
  -1  -6 -20 872.511 55.5388   1
   1   7 -20 1068.59 46.4260   1
   1   7 -19 33.6102 16.3853   1
   1   7 -18 4211.85 65.7888   1
   1   7 -17 1121.60 38.1311   1
   1   7 -16 2847.34 60.3716   1
   1   7 -15 1839.66 48.0773   1
   1   7 -14 417.951 30.5600   1
   1  -6  14 500.399 56.7595  -2
   1   7 -14 500.399 56.7595   1
   1   7 -13 1021.82 58.8836   1
   1  -6  13 4876.29 91.8587  -2
   1   7 -13 4876.29 91.8587   1
   1   7 -12 306.814 74.7653   1
   1  -6  12 1454.62 44.7818  -2
   1   7 -12 1454.62 44.7818   1
   1  -6  11 3964.42 63.7016  -2
   1   7 -11 3964.42 63.7016   1
   1  -6  10 2980.60 44.7106  -2
   1   7 -10 2980.60 44.7106   1
   1  -6   9 8227.06 71.9025  -2
   1   7  -9 8227.06 71.9025   1
   1   7  -8 12242.0 175.461   1
   1  -6   8 13636.5 126.927  -2
   1   7  -8 13636.5 126.927   1
   1  -6   7 3801.51 183.332  -2
   1   7  -7 3801.51 183.332   1
   1  -6   6 18433.5 331.502  -2
   1   7  -6 18433.5 331.502   1
   1  -6   5 1030.28 84.8422  -2
   1   7  -5 1030.28 84.8422   1
   1  -6   4 7198.14 179.468  -2
   1   7  -4 7198.14 179.468   1
   1  -6   3 9840.11 176.792  -2
   1   7  -3 9840.11 176.792   1
   1  -6   2 103.082 21.0679  -2
   1   7  -2 103.082 21.0679   1
   1  -6   1 13999.5 154.733  -2
   1   7  -1 13999.5 154.733   1
   1  -6   0 4051.30 169.968  -2
   1   7   0 4051.30 169.968   1
   1  -6  -1 14940.3 195.103  -2
   1   7   1 14940.3 195.103   1
   1  -6  -2 14633.0 214.652  -2
   1   7   2 14633.0 214.652   1
   1  -6  -3 7512.56 271.431  -2
   1   7   3 7512.56 271.431   1
   1  -6  -4 21581.9 495.265  -2
   1   7   4 21581.9 495.265   1
   1  -6  -5 72.7503 37.4109  -2
   1   7   5 72.7503 37.4109   1
   1  -6  -6 16375.5 337.147  -2
   1   7   6 16375.5 337.147   1
   1  -6  -7 4097.40 254.944  -2
   1   7   7 4097.40 254.944   1
   1  -6  -8 3035.59 215.392  -2
   1   7   8 3035.59 215.392   1
   1  -6  -9 8470.93 372.554  -2
   1   7   9 8470.93 372.554   1
   1  -6 -10 2316.77 55.6853  -2
   1   7  10 2316.77 55.6853   1
   1  -6 -11 8294.99 111.269  -2
   1   7  11 8294.99 111.269   1
   1  -6 -12 9960.53 120.219  -2
   1   7  12 9960.53 120.219   1
  -1   6  13 1432.39 50.1006  -2
  -1  -7 -13 1432.39 50.1006   1
   1  -6 -14 2530.68 67.5137  -2
   1   7  14 2530.68 67.5137   1
  -1   6  15 1078.41 45.1978  -2
  -1  -7 -15 1078.41 45.1978   1
  -1   6  16 2741.72 97.3894  -2
  -1  -7 -16 2741.72 97.3894   1
  -1   6  19 642.477 52.1754  -2
  -1  -7 -19 642.477 52.1754   1
  -1  -7 -20 28.9649 19.3369   1
  -1   6  20 103.328 28.0511  -2
  -1  -7 -20 103.328 28.0511   1
   1   8 -19 257.831 21.5914   1
   1   8 -18 233.320 23.5581   1
   1   8 -17 1523.87 41.7243   1
   1   8 -16 107.046 19.4516   1
   1   8 -15 2011.88 88.8422   1
   1  -7  15 2624.70 71.7576  -2
   1   8 -15 2624.70 71.7576   1
   1   8 -14 2469.65 64.2463   1
   1   8 -13 461.904 41.9735   1
   1  -7  13 625.464 57.2664  -2
   1   8 -13 625.464 57.2664   1
   1   8 -12 3865.91 120.549   1
   1  -7  12 3878.54 61.6475  -2
   1   8 -12 3878.54 61.6475   1
   1  -7  11 3009.80 44.6360  -2
   1   8 -11 3009.80 44.6360   1
   1  -7  10 2739.88 41.4338  -2
   1   8 -10 2739.88 41.4338   1
   1  -7   9 3672.44 46.5365  -2
   1   8  -9 3672.44 46.5365   1
   1  -7   8 2784.60 38.7380  -2
   1   8  -8 2784.60 38.7380   1
   1  -7   7 190.046 20.2430  -2
   1   8  -7 190.046 20.2430   1
   1  -7   6 10024.2 102.149  -2
   1   8  -6 10024.2 102.149   1
   1  -7   5 8606.84 209.467  -2
   1   8  -5 8606.84 209.467   1
   1  -7   1 7091.26 255.123  -2
   1   8  -1 7091.26 255.123   1
   1  -7   0 7353.75 262.011  -2
   1   8   0 7353.75 262.011   1
   1  -7  -1 5173.10 235.929  -2
   1   8   1 5173.10 235.929   1
   1  -7  -2 12945.5 208.270  -2
   1   8   2 12945.5 208.270   1
   1  -7  -3 157.901 37.7870  -2
   1   8   3 157.901 37.7870   1
   1  -7  -4 4904.97 254.469  -2
   1   8   4 4904.97 254.469   1
   1  -7  -5 1957.40 174.060  -2
   1   8   5 1957.40 174.060   1
   1  -7  -6 10823.9 380.626  -2
   1   8   6 10823.9 380.626   1
   1  -7  -7 16423.3 370.295  -2
   1   8   7 16423.3 370.295   1
   1  -7  -8 4489.02 299.575  -2
   1   8   8 4489.02 299.575   1
   1  -7  -9 20952.1 598.506  -2
   1   8   9 20952.1 598.506   1
   1  -7 -10 2051.55 58.4220  -2
   1   8  10 2051.55 58.4220   1
  -1   7  11 66.2807 23.2738  -2
  -1  -8 -11 66.2807 23.2738   1
   1  -7 -12 8125.24 114.243  -2
   1   8  12 8125.24 114.243   1
   1  -7 -13 906.057 45.2212  -2
   1   8  13 906.057 45.2212   1
  -1   7  14 3323.31 77.9722  -2
  -1  -8 -14 3323.31 77.9722   1
  -1   7  15 221.805 30.9494  -2
  -1  -8 -15 221.805 30.9494   1
  -1   7  16 201.408 30.2519  -2
  -1  -8 -16 201.408 30.2519   1
  -1   7  19 3708.37 88.0638  -2
  -1  -8 -19 3708.37 88.0638   1
   1   9 -18 2142.47 51.7380   1
   1   9 -17 685.678 28.6878   1
   1   9 -16 462.087 32.1623   1
   1   9 -15 102.971 21.9957   1
   1   9 -14 31.8522 24.2225   1
   1  -8  14 932.168 70.4748  -2
   1   9 -14 932.168 70.4748   1
   1  -8  13 2769.65 60.0802  -2
   1   9 -13 2769.65 60.0802   1
   1  -8  12 1368.57 36.7993  -2
   1   9 -12 1368.57 36.7993   1
   1  -8  11 1732.58 41.1333  -2
   1   9 -11 1732.58 41.1333   1
   1  -8  10 2170.69 40.5038  -2
   1   9 -10 2170.69 40.5038   1
   1  -8   9 3588.24 45.0326  -2
   1   9  -9 3588.24 45.0326   1
   1  -8   8 8035.87 74.9539  -2
   1   9  -8 8035.87 74.9539   1
   1  -8   7 2411.18 40.3853  -2
   1   9  -7 2411.18 40.3853   1
   1  -8   6 6275.22 63.5513  -2
   1   9  -6 6275.22 63.5513   1
   1  -8   5 4253.38 52.1382  -2
   1   9  -5 4253.38 52.1382   1
   1  -8   4 250.750 24.8279  -2
   1   9  -4 250.750 24.8279   1
   1  -8   3 15000.3 130.783  -2
   1   9  -3 15000.3 130.783   1
   1  -8   2 1787.94 50.5338  -2
   1   9  -2 1787.94 50.5338   1
   1  -8   1 7636.94 147.991  -2
   1   9  -1 7636.94 147.991   1
   1  -8   0 4618.49 232.693  -2
   1   9   0 4618.49 232.693   1
   1  -8  -1 676.232 104.067  -2
   1   9   1 676.232 104.067   1
   1  -8  -2 2920.51 203.004  -2
   1   9   2 2920.51 203.004   1
   1  -8  -3 2302.27 90.2438  -2
   1   9   3 2302.27 90.2438   1
   1  -8  -4 8888.84 147.169  -2
   1   9   4 8888.84 147.169   1
   1  -8  -5 2551.92 83.0163  -2
   1   9   5 2551.92 83.0163   1
   1  -8  -6 3421.43 107.735  -2
   1   9   6 3421.43 107.735   1
   1  -8  -7 1945.96 82.0785  -2
   1   9   7 1945.96 82.0785   1
   1  -8  -8 119.472 83.2632  -2
   1   9   8 119.472 83.2632   1
   1  -8  -9 7719.43 376.367  -2
   1   9   9 7719.43 376.367   1
   1  -8 -10 2332.50 92.8678  -2
   1   9  10 2332.50 92.8678   1
  -1   8  11 3173.62 108.700  -2
  -1  -9 -11 3173.62 108.700   1
   1  -8 -12 5656.39 96.2887  -2
   1   9  12 5656.39 96.2887   1
  -1   8  13 718.329 40.6020  -2
  -1  -9 -13 718.329 40.6020   1
  -1   8  14 1581.08 55.7639  -2
  -1  -9 -14 1581.08 55.7639   1
  -1   8  15 573.685 40.0477  -2
  -1  -9 -15 573.685 40.0477   1
  -1   8  16 3226.66 69.2137  -2
  -1  -9 -16 3226.66 69.2137   1
  -1   8  17 541.139 51.0625  -2
  -1  -9 -17 541.139 51.0625   1
  -1   8  18 534.421 45.9454  -2
  -1  -9 -18 534.421 45.9454   1
   1  10 -18 202.064 18.4461   1
   1  10 -17 1385.33 43.2913   1
   1  10 -16 699.128 35.4140   1
   1  10 -15 840.943 40.7992   1
   1  10 -14 1003.44 38.2462   1
   1  10 -13 1068.52 48.8267   1
   1  -9  13 1000.42 43.5961  -2
   1  10 -13 1000.42 43.5961   1
   1  -9  12 2566.56 43.6757  -2
   1  10 -12 2566.56 43.6757   1
   1  -9  11 868.439 28.9142  -2
   1  10 -11 868.439 28.9142   1
   1  -9  10 1601.51 41.5874  -2
   1  10 -10 1601.51 41.5874   1
   1  -9   9 196.479 22.2575  -2
   1  10  -9 196.479 22.2575   1
   1  -9   8 4196.60 48.3494  -2
   1  10  -8 4196.60 48.3494   1
   1  -9   7 4175.08 55.1002  -2
   1  10  -7 4175.08 55.1002   1
   1  -9   6 6170.69 71.5961  -2
   1  10  -6 6170.69 71.5961   1
   1  -9   5 8078.50 106.384  -2
   1  10  -5 8078.50 106.384   1
   1  -9   4 142.814 23.6260  -2
   1  10  -4 142.814 23.6260   1
   1  -9   3 10180.6 105.984  -2
   1  10  -3 10180.6 105.984   1
   1  -9   2 3212.40 70.4798  -2
   1  10  -2 3212.40 70.4798   1
   1  -9   1 1013.09 70.1820  -2
   1  10  -1 1013.09 70.1820   1
   1  -9   0 5891.07 141.559  -2
   1  10   0 5891.07 141.559   1
   1  -9  -1 986.712 49.1624  -2
   1  10   1 986.712 49.1624   1
   1  -9  -2 1865.93 63.9554  -2
   1  10   2 1865.93 63.9554   1
   1  -9  -3 779.753 44.1733  -2
   1  10   3 779.753 44.1733   1
   1  -9  -4 3219.97 81.3381  -2
   1  10   4 3219.97 81.3381   1
   1  -9  -5 6627.18 161.963  -2
   1  10   5 6627.18 161.963   1
   1  -9  -6 4530.60 132.939  -2
   1  10   6 4530.60 132.939   1
   1  -9  -7 5478.58 142.593  -2
   1  10   7 5478.58 142.593   1
   1  -9  -8 90.8055 29.9084  -2
   1  10   8 90.8055 29.9084   1
   1  -9  -9 454.834 112.490  -2
   1  10   9 454.834 112.490   1
   1  -9 -10 2911.65 106.578  -2
   1  10  10 2911.65 106.578   1
  -1   9  11 569.609 62.4689  -2
  -1 -10 -11 569.609 62.4689   1
  -1   9  12 2779.79 115.407  -2
  -1 -10 -12 2779.79 115.407   1
  -1   9  13 614.501 61.0179  -2
  -1 -10 -13 614.501 61.0179   1
  -1   9  14 909.200 71.7287  -2
  -1 -10 -14 909.200 71.7287   1
  -1   9  15 1691.47 78.9582  -2
  -1 -10 -15 1691.47 78.9582   1
  -1   9  16 1367.21 72.5010  -2
  -1 -10 -16 1367.21 72.5010   1
  -1   9  17 3077.20 87.8580  -2
  -1 -10 -17 3077.20 87.8580   1
   1  11 -16 438.441 26.9599   1
   1  11 -15 19.0248 19.3770   1
   1  11 -14 243.816 26.4206   1
   1  11 -13 399.865 32.5267   1
   1 -10  13 765.163 47.5105  -2
   1  11 -13 765.163 47.5105   1
   1  11 -12 974.695 64.7166   1
   1 -10  12 999.528 45.2297  -2
   1  11 -12 999.528 45.2297   1
   1 -10  11 2353.92 56.4516  -2
   1  11 -11 2353.92 56.4516   1
   1 -10  10 2545.92 59.9347  -2
   1  11 -10 2545.92 59.9347   1
   1 -10   9 2053.58 56.2276  -2
   1  11  -9 2053.58 56.2276   1
   1 -10   8 1470.33 46.5336  -2
   1  11  -8 1470.33 46.5336   1
   1 -10   7 2278.68 55.0998  -2
   1  11  -7 2278.68 55.0998   1
   1 -10   6 249.240 28.0502  -2
   1  11  -6 249.240 28.0502   1
   1 -10   5 3909.10 73.8291  -2
   1  11  -5 3909.10 73.8291   1
   1 -10   4 687.475 33.8960  -2
   1  11  -4 687.475 33.8960   1
   1 -10   3 2955.17 83.1368  -2
   1  11  -3 2955.17 83.1368   1
   1 -10   2 836.306 51.5329  -2
   1  11  -2 836.306 51.5329   1
   1 -10   1 2398.40 115.729  -2
   1  11  -1 2398.40 115.729   1
   1 -10   0 4299.38 150.640  -2
   1  11   0 4299.38 150.640   1
   1 -10  -1 1960.42 70.4940  -2
   1  11   1 1960.42 70.4940   1
   1 -10  -2 2630.16 79.1694  -2
   1  11   2 2630.16 79.1694   1
   1 -10  -3 3069.29 84.6820  -2
   1  11   3 3069.29 84.6820   1
   1 -10  -4 887.947 48.2104  -2
   1  11   4 887.947 48.2104   1
   1 -10  -5 2678.17 109.947  -2
   1  11   5 2678.17 109.947   1
   1 -10  -6 413.857 49.5896  -2
   1  11   6 413.857 49.5896   1
   1 -10  -7 4435.61 135.583  -2
   1  11   7 4435.61 135.583   1
   1 -10  -8 4428.29 129.004  -2
   1  11   8 4428.29 129.004   1
   1 -10  -9 3616.09 83.7700  -2
   1  11   9 3616.09 83.7700   1
  -1  10  10 3673.05 114.988  -2
  -1 -11 -10 3673.05 114.988   1
  -1  10  11 162.690 45.6115  -2
  -1 -11 -11 162.690 45.6115   1
  -1  10  12 2137.48 95.1261  -2
  -1 -11 -12 2137.48 95.1261   1
  -1  10  13 492.772 55.3778  -2
  -1 -11 -13 492.772 55.3778   1
  -1  10  14 1265.91 70.4629  -2
  -1 -11 -14 1265.91 70.4629   1
  -1  10  15 573.044 50.8140  -2
  -1 -11 -15 573.044 50.8140   1
  -1  10  16 998.487 55.8639  -2
  -1 -11 -16 998.487 55.8639   1
   1  12 -15 547.014 28.8252   1
   1  12 -14 61.7447 19.2683   1
   1  12 -13 71.6151 14.8129   1
   1  12 -12 197.426 27.2778   1
   1 -11  12 1482.13 64.3678  -2
   1  12 -12 1482.13 64.3678   1
   1 -11  11 57.2107 22.3922  -2
   1  12 -11 57.2107 22.3922   1
   1 -11  10 2409.24 56.0088  -2
   1  12 -10 2409.24 56.0088   1
   1 -11   9 3229.66 54.8259  -2
   1  12  -9 3229.66 54.8259   1
   1 -11   8 2487.97 56.9212  -2
   1  12  -8 2487.97 56.9212   1
   1 -11   7 3397.27 70.4703  -2
   1  12  -7 3397.27 70.4703   1
   1 -11   6 1671.87 86.0533  -2
   1  12  -6 1671.87 86.0533   1
   1 -11   5 1993.40 99.8170  -2
   1  12  -5 1993.40 99.8170   1
   1 -11   4 1962.28 71.1071  -2
   1  12  -4 1962.28 71.1071   1
   1 -11   3 128.396 31.8718  -2
   1  12  -3 128.396 31.8718   1
   1 -11   2 2210.64 81.6948  -2
   1  12  -2 2210.64 81.6948   1
   1 -11   1 663.332 68.7840  -2
   1  12  -1 663.332 68.7840   1
   1 -11   0 2992.74 126.690  -2
   1  12   0 2992.74 126.690   1
   1 -11  -1 1529.37 70.5938  -2
   1  12   1 1529.37 70.5938   1
   1 -11  -2 4131.38 109.913  -2
   1  12   2 4131.38 109.913   1
   1 -11  -3 2707.09 81.9871  -2
   1  12   3 2707.09 81.9871   1
   1 -11  -4 3261.10 88.2317  -2
   1  12   4 3261.10 88.2317   1
   1 -11  -5 3839.07 133.500  -2
   1  12   5 3839.07 133.500   1
   1 -11  -6 1214.65 78.1910  -2
   1  12   6 1214.65 78.1910   1
   1 -11  -7 1512.51 58.1796  -2
   1  12   7 1512.51 58.1796   1
   1 -11  -8 2495.98 71.2716  -2
   1  12   8 2495.98 71.2716   1
   1 -11  -9 1284.12 53.7625  -2
   1  12   9 1284.12 53.7625   1
  -1  11  10 2464.85 103.491  -2
  -1 -12 -10 2464.85 103.491   1
  -1  11  11 521.474 55.7084  -2
  -1 -12 -11 521.474 55.7084   1
  -1  11  12 1402.26 77.2451  -2
  -1 -12 -12 1402.26 77.2451   1
  -1  11  13 2113.67 82.2083  -2
  -1 -12 -13 2113.67 82.2083   1
  -1  11  14 516.170 47.6986  -2
  -1 -12 -14 516.170 47.6986   1
  -1  11  15 2132.74 69.5722  -2
  -1 -12 -15 2132.74 69.5722   1
   1  13 -13 1073.18 40.7440   1
   1 -12  12 951.794 49.3299  -2
   1  13 -12 951.794 49.3299   1
   1 -12  11 2060.69 75.7571  -2
   1  13 -11 2060.69 75.7571   1
   1 -12  10 1322.66 69.7262  -2
   1  13 -10 1322.66 69.7262   1
   1 -12   9 464.654 50.4154  -2
   1  13  -9 464.654 50.4154   1
   1 -12   8 438.823 33.0815  -2
   1  13  -8 438.823 33.0815   1
   1 -12   7 3497.37 77.6333  -2
   1  13  -7 3497.37 77.6333   1
   1 -12   6 2050.09 91.2095  -2
   1  13  -6 2050.09 91.2095   1
   1 -12   5 1260.28 53.7040  -2
   1  13  -5 1260.28 53.7040   1
   1 -12   4 2370.08 78.4940  -2
   1  13  -4 2370.08 78.4940   1
   1 -12   3 1642.04 70.4699  -2
   1  13  -3 1642.04 70.4699   1
   1 -12   2 3484.50 100.552  -2
   1  13  -2 3484.50 100.552   1
   1 -12   1 598.239 66.9833  -2
   1  13  -1 598.239 66.9833   1
   1 -12   0 3216.45 136.312  -2
   1  13   0 3216.45 136.312   1
   1 -12  -1 259.280 38.6853  -2
   1  13   1 259.280 38.6853   1
   1 -12  -2 163.742 33.3443  -2
   1  13   2 163.742 33.3443   1
   1 -12  -3 3086.32 94.6235  -2
   1  13   3 3086.32 94.6235   1
   1 -12  -4 414.967 40.1444  -2
   1  13   4 414.967 40.1444   1
   1 -12  -5 4756.88 167.708  -2
   1  13   5 4756.88 167.708   1
   1 -12  -6 3282.43 83.2799  -2
   1  13   6 3282.43 83.2799   1
  -1  12   7 2714.42 75.1596  -2
  -1 -13  -7 2714.42 75.1596   1
  -1  12   8 2383.58 67.7651  -2
  -1 -13  -8 2383.58 67.7651   1
   1 -12  -9 31.8227 18.7807  -2
   1  13   9 31.8227 18.7807   1
  -1  12  10 3494.82 107.720  -2
  -1 -13 -10 3494.82 107.720   1
  -1  12  11 69.4838 32.3498  -2
  -1 -13 -11 69.4838 32.3498   1
  -1  12  12 666.648 49.2530  -2
  -1 -13 -12 666.648 49.2530   1
  -1  12  13 1358.06 61.5129  -2
  -1 -13 -13 1358.06 61.5129   1
   1  14 -12 33.3749 16.9512   1
   1 -13  11 259.284 31.6941  -2
   1  14 -11 259.284 31.6941   1
   1 -13  10 2171.34 74.7126  -2
   1  14 -10 2171.34 74.7126   1
   1 -13   9 1233.49 65.1807  -2
   1  14  -9 1233.49 65.1807   1
   1 -13   8 2116.08 54.8821  -2
   1  14  -8 2116.08 54.8821   1
   1 -13   7 1262.68 64.1432  -2
   1  14  -7 1262.68 64.1432   1
   1 -13   6 94.7466 35.8693  -2
   1  14  -6 94.7466 35.8693   1
   1 -13   5 4159.34 94.1931  -2
   1  14  -5 4159.34 94.1931   1
   1 -13   4 1489.43 59.7342  -2
   1  14  -4 1489.43 59.7342   1
   1 -13   3 802.444 47.8184  -2
   1  14  -3 802.444 47.8184   1
   1 -13   2 2930.89 82.0214  -2
   1  14  -2 2930.89 82.0214   1
   1 -13   1 1293.37 88.9784  -2
   1  14  -1 1293.37 88.9784   1
   1 -13   0 1659.88 95.1649  -2
   1  14   0 1659.88 95.1649   1
   1 -13  -1 2564.69 86.3911  -2
   1  14   1 2564.69 86.3911   1
   1 -13  -2 1569.47 67.4324  -2
   1  14   2 1569.47 67.4324   1
   1 -13  -3 2017.84 71.8281  -2
   1  14   3 2017.84 71.8281   1
   1 -13  -4 881.969 77.3822  -2
   1  14   4 881.969 77.3822   1
   1 -13  -5 1537.75 93.8133  -2
   1  14   5 1537.75 93.8133   1
   1 -13  -6 1635.43 93.6391  -2
   1  14   6 1635.43 93.6391   1
   1 -13  -7 572.439 56.0015  -2
   1  14   7 572.439 56.0015   1
   1 -13  -8 1438.96 47.8436  -2
   1  14   8 1438.96 47.8436   1
  -1  13   9 934.516 51.1599  -2
  -1 -14  -9 934.516 51.1599   1
  -1  13  10 778.322 46.3369  -2
  -1 -14 -10 778.322 46.3369   1
  -1  13  11 3250.69 76.5642  -2
  -1 -14 -11 3250.69 76.5642   1
   1 -14   9 1165.19 51.9348  -2
   1  15  -9 1165.19 51.9348   1
   1 -14   8 848.529 50.3321  -2
   1  15  -8 848.529 50.3321   1
   1 -14   7 1015.66 49.0927  -2
   1  15  -7 1015.66 49.0927   1
   1 -14   6 1125.23 43.9605  -2
   1  15  -6 1125.23 43.9605   1
   1 -14   5 541.603 36.4669  -2
   1  15  -5 541.603 36.4669   1
   1 -14   4 3531.02 83.2601  -2
   1  15  -4 3531.02 83.2601   1
   1 -14   3 413.833 36.5840  -2
   1  15  -3 413.833 36.5840   1
   1 -14   2 3461.24 88.6835  -2
   1  15  -2 3461.24 88.6835   1
   1 -14   1 1194.87 77.1975  -2
   1  15  -1 1194.87 77.1975   1
   1 -14   0 126.878 38.3507  -2
   1  15   0 126.878 38.3507   1
   1 -14  -1 2483.12 76.5908  -2
   1  15   1 2483.12 76.5908   1
   1 -14  -2 82.2379 25.3535  -2
   1  15   2 82.2379 25.3535   1
   1 -14  -3 3567.53 83.3036  -2
   1  15   3 3567.53 83.3036   1
   1 -14  -4 513.150 58.6814  -2
   1  15   4 513.150 58.6814   1
   1 -14  -5 1391.14 83.4457  -2
   1  15   5 1391.14 83.4457   1
   1 -14  -6 1673.24 83.2757  -2
   1  15   6 1673.24 83.2757   1
   1 -14  -7 380.363 42.5830  -2
   1  15   7 380.363 42.5830   1
   1 -14  -8 2608.31 73.3088  -2
   1  15   8 2608.31 73.3088   1
   1 -15   5 531.314 29.0227  -2
   1  16  -5 531.314 29.0227   1
   1 -15   4 596.474 32.0096  -2
   1  16  -4 596.474 32.0096   1
   1 -15   3 1275.76 47.4840  -2
   1  16  -3 1275.76 47.4840   1
   1 -15   2 2068.55 57.3330  -2
   1  16  -2 2068.55 57.3330   1
   1 -15   1 1817.94 78.5060  -2
   1  16  -1 1817.94 78.5060   1
   1 -15   0 1498.85 69.2952  -2
   1  16   0 1498.85 69.2952   1
   1 -15  -1 1376.45 49.3500  -2
   1  16   1 1376.45 49.3500   1
   1 -15  -2 606.657 33.1528  -2
   1  16   2 606.657 33.1528   1
   1 -15  -3 123.179 35.2173  -2
   1  16   3 123.179 35.2173   1
   1 -15  -4 644.762 53.6713  -2
   1  16   4 644.762 53.6713   1
   1 -15  -5 603.018 47.7273  -2
   1  16   5 603.018 47.7273   1
  -2  14   6 606.880 35.8104   1
  -2  14   5 17.2009 19.8666   1
  -2  14   4 59.2919 23.7204   1
  -2  14   3 2.41755 21.1378   1
  -2  14   2 118.410 28.1333   1
  -2  14   1 58.1386 15.8199   1
  -2  14   0 640.771 32.2291   1
  -2  14  -1 206.003 32.1093   1
  -2  14  -2 2123.12 76.9888   1
  -2  14  -3 200.748 23.1313   1
  -2  14  -4 1291.99 43.7937   1
  -2  14  -5-15.1038 13.4138   1
  -2  14  -6 282.759 22.0340   1
  -2  14  -7 56.1722 22.1666   1
   2  15   9 79.6296 29.2293  -2
   2 -13  -9 79.6296 29.2293   1
  -2  13   7 680.333 42.8627   1
  -2  13   6 159.533 29.4988   1
   2  15   6 629.875 42.3907  -2
   2 -13  -6 629.875 42.3907   1
  -2  13   5 1551.27 72.0525   1
   2  15   5 1880.46 67.3805  -2
   2 -13  -5 1880.46 67.3805   1
  -2  13   4 139.680 33.5219   1
   2  15   4 699.230 48.0204  -2
   2 -13  -4 699.230 48.0204   1
  -2  13   3 2466.73 96.5791   1
  -2  13   2 58.7427 24.9864   1
  -2  13   1 852.915 55.6796   1
  -2  13   0 14.1730 25.2050   1
  -2  13  -1 172.763 34.2183   1
  -2  13  -2 101.357 33.5627   1
  -2  13  -3 471.451 47.9804   1
  -2  13  -4 33.0734 19.1004   1
  -2  13  -5 1138.32 46.6330   1
  -2  13  -6 32.7971 18.5081   1
  -2  13  -7 1389.36 60.7987   1
  -2  13  -8 573.088 36.9653   1
  -2  13  -9 773.154 48.6280   1
  -2  13 -10 251.621 29.3685   1
   2 -12 -12 2684.46 72.4146   1
   2  14  12 2564.12 60.9069  -2
   2 -12 -12 2564.12 60.9069   1
   2 -12 -11 53.4475 21.4059   1
   2  14  11 57.8843 25.1213  -2
   2 -12 -11 57.8843 25.1213   1
   2  14  10 1665.49 64.7122  -2
   2 -12 -10 1665.49 64.7122   1
   2  14   9 1240.21 60.7719  -2
   2 -12  -9 1240.21 60.7719   1
  -2  12   8 542.369 41.1934   1
   2  14   8 2280.75 80.3954  -2
   2 -12  -8 2280.75 80.3954   1
  -2  12   7-5.28339 21.5694   1
   2  14   7 250.071 38.5589  -2
   2 -12  -7 250.071 38.5589   1
  -2  12   6 105.236 32.5875   1
   2  14   6 1433.80 69.9694  -2
   2 -12  -6 1433.80 69.9694   1
   2  14   5 376.379 45.3791  -2
   2 -12  -5 376.379 45.3791   1
   2  14   4 1091.09 63.8069  -2
   2 -12  -4 1091.09 63.8069   1
  -2  12   3 1057.91 59.7081   1
  -2  12   2 748.654 54.8948   1
  -2  12   1 701.729 56.9080   1
  -2  12   0 5526.66 144.158   1
  -2  12  -1 216.563 39.8392   1
  -2  12  -2 1870.55 65.5666   1
  -2  12  -3 13.0890 21.8408   1
  -2  12  -4 241.461 29.3085   1
  -2  12  -5 242.937 28.2445   1
  -2  12  -6 20.6881 29.6603   1
  -2  12  -8 116.568 20.2884   1
  -2  12  -9 161.096 20.2444   1
  -2  12 -10 2692.95 88.5603   1
  -2  12 -11 394.988 36.2610   1
  -2  12 -12 3047.10 76.1092   1
   2 -11 -14 169.041 19.8198   1
   2 -11 -13 150.875 17.3889   1
   2 -11 -12 299.869 23.8361   1
   2  13  11 248.262 39.9342  -2
   2 -11 -11 248.262 39.9342   1
   2 -11 -10 28.6500 19.9867   1
   2  13   9 1795.43 74.9603  -2
   2 -11  -9 1795.43 74.9603   1
  -2  11   8 204.121 32.9744   1
   2  13   8 233.236 41.1364  -2
   2 -11  -8 233.236 41.1364   1
   2  13   7 2173.33 86.4881  -2
   2 -11  -7 2173.33 86.4881   1
   2 -11  -6 16.4552 21.0806   1
  -2  11   5 3008.53 114.188   1
  -2  11   4 48.5706 27.3265   1
  -2  11   3 1566.11 47.0361   1
  -2  11   2 22.5876 19.0364   1
  -2  11   1 243.862 28.2982   1
  -2  11   0 150.733 30.8457   1
  -2  11  -1 465.105 43.5656   1
  -2  11  -2 43.9067 20.5669   1
  -2  11  -3 6480.17 164.035   1
  -2  11  -4 252.431 40.8500   1
  -2  11  -5 1566.00 80.5104   1
  -2  11  -6-16.7459 24.4570   1
  -2  11  -7 1128.69 65.1203   1
  -2  11  -8 1397.68 67.4591   1
  -2  11  -9 1818.36 55.5747   1
  -2  11 -10 48.1893 29.7374   1
  -2  11 -11 31.9636 24.7336   1
  -2  11 -12 20.1426 21.6474   1
  -2  11 -13 2801.42 73.3115   1
  -2  11 -14 5.23724 12.3340   1
   2 -10 -15 36.8647 12.5154   1
   2 -10 -14 2781.13 79.0631   1
   2 -10 -13 326.062 34.4369   1
   2 -10 -12 1923.64 74.4350   1
   2 -10 -11 236.219 32.8962   1
   2  12  10 4540.49 129.963  -2
   2 -10 -10 4540.49 129.963   1
   2  12   9 1360.50 77.1368  -2
   2 -10  -9 1360.50 77.1368   1
   2 -10  -8 311.958 34.9394   1
  -2  10   7 290.050 40.9243   1
   2  12   7 1008.85 67.1328  -2
   2 -10  -7 1008.85 67.1328   1
   2 -10  -6 71.2086 19.5790   1
  -2  10   5 311.073 30.6708   1
  -2  10   4 2187.10 68.8978   1
  -2  10   3 47.1659 20.8871   1
  -2  10   2 7447.78 121.853   1
  -2  10   1 74.2153 22.0692   1
  -2  10   0 5427.90 102.282   1
  -2  10  -1 140.641 30.8807   1
  -2  10  -2 167.884 23.9188   1
  -2  10  -3 2155.55 62.0121   1
  -2  10  -4 2025.20 95.8454   1
  -2  10  -5 966.645 67.6618   1
  -2  10  -6 1176.64 69.6183   1
  -2  10  -7 32.5687 26.4030   1
  -2  10  -8 4607.38 85.5358   1
  -2  10  -9 85.9729 19.0596   1
  -2  10 -10 4078.83 80.1239   1
  -2  10 -11 84.9684 16.8717   1
  -2  10 -12 1631.06 41.0114   1
  -2  10 -13 3.63909 14.6198   1
  -2  10 -14 52.3716 14.9130   1
  -2  10 -15-4.17401 20.4082   1
  -2  10 -16 440.210 33.0003   1
   2  -9 -16 18.8397 12.4208   1
   2  -9 -15 523.247 28.7057   1
   2  -9 -14 15.8361 14.8570   1
   2  -9 -13 438.148 41.1240   1
   2  -9 -12 2.94439 20.9712   1
   2  -9 -11 849.368 56.4865   1
  -2   9  10 165.450 29.4972   1
   2  -9  -9 1955.75 76.8226   1
  -2   9   8 17.4648 21.3728   1
  -2   9   7 3278.07 95.5499   1
  -2   9   6 151.002 23.3325   1
  -2   9   5 5930.61 95.1698   1
  -2   9   4 44.1174 17.1019   1
  -2   9   3 1144.12 45.9481   1
  -2   9   2 425.915 29.9917   1
  -2   9   1 5016.58 89.6335   1
  -2   9   0 175.860 22.4305   1
  -2   9  -1 7598.54 140.182   1
  -2   9  -2 1195.53 46.8884   1
  -2   9  -3 581.359 33.9358   1
  -2   9  -4 62.4217 30.7378   1
  -2   9  -5 4069.65 122.990   1
  -2   9  -6 12.7436 19.3009   1
  -2   9  -7 3706.63 78.4571   1
  -2   9  -8-8.41916 13.6327   1
  -2   9  -9 123.330 17.6778   1
  -2   9 -10 18.0008 13.0803   1
  -2   9 -11 3623.12 78.9882   1
  -2   9 -12 147.295 18.1422   1
  -2   9 -13 3769.42 61.4199   1
  -2   9 -14 119.502 16.0522   1
  -2   9 -15 1372.36 44.9232   1
  -2   9 -16 200.629 19.6712   1
   2  -8 -17 728.835 29.6921   1
   2  -8 -16 2269.70 55.0737   1
   2  -8 -15 416.566 28.8123   1
   2  -8 -14 3661.54 78.1208   1
   2  -8 -13 40.3583 23.3977   1
   2  -8 -12 225.353 32.2652   1
   2  -8 -11 158.239 29.6386   1
  -2   8  10 359.644 38.0872   1
  -2   8   9 15.3931 17.0482   1
  -2   8   8 141.836 21.9497   1
  -2   8   7 232.935 32.4553   1
  -2   8   6 2218.32 71.0723   1
  -2   8   5 80.6843 17.1358   1
  -2   8   4 9667.68 115.559   1
  -2   8   3 106.663 18.0188   1
  -2   8   2 6716.61 98.6382   1
  -2   8   1 58.4408 16.9532   1
  -2   8   0 322.563 26.1997   1
  -2   8  -1 2.09242 17.2217   1
  -2   8  -2 457.171 29.1067   1
  -2   8  -3 1292.62 35.7264   1
  -2   8  -4 3076.55 65.4080   1
  -2   8  -5 1456.60 36.2189   1
  -2   8  -6 2697.43 48.1259   1
  -2   8  -7 1355.24 28.4915   1
  -2   8  -8 9889.34 74.0204   1
  -2   8  -9 2.64230 9.71461   1
  -2   8 -10 3842.59 63.9869   1
  -2   8 -11 1.53239 13.2984   1
  -2   8 -12 49.0333 15.1484   1
  -2   8 -13 147.366 16.1338   1
  -2   8 -14 822.073 26.2542   1
  -2   8 -15 16.3232 16.7528   1
  -2   8 -16 996.746 39.0903   1
  -2   8 -17 585.406 28.2304   1
   2  -7 -18 170.432 17.0218   1
   2  -7 -17 4040.90 71.1925   1
   2  -7 -16 15.0193 15.3897   1
   2  -7 -15 1362.70 49.0521   1
   2  -7 -14 171.962 23.2084   1
  -2   7  13 566.844 44.6914   1
   2  -7 -12 977.972 56.9641   1
   2  -7 -11 2086.76 79.6034   1
   2  -7 -10 44.6430 18.1338   1
   2  -7  -9 5978.46 97.7162   1
  -2   7   8 27.7259 16.1445   1
  -2   7   7 8789.15 104.279   1
  -2   7   6 727.004 32.5070   1
  -2   7   5 617.735 39.5312   1
  -2   7   4 64.4551 16.1371   1
  -2   7   3 1589.32 44.9092   1
  -2   7   2 861.155 34.0531   1
  -2   7   1 4583.76 103.443   1
  -2   7   0 302.067 31.8124   1
  -2   7  -1 5979.36 261.264   1
  -2   7  -2 816.742 53.6002   1
  -2   7  -3 2142.49 82.6121   1
  -2   7  -4 1173.27 55.6621   1
  -2   7  -5 6441.43 88.6875   1
  -2   7  -6 320.376 15.0534   1
  -2   7  -7 312.938 15.1255   1
  -2   7  -8 48.5229 10.4310   1
  -2   7  -9 6398.98 59.1138   1
  -2   7 -10 58.7852 12.6392   1
  -2   7 -11 4733.46 59.6772   1
  -2   7 -12 14.3623 11.3830   1
  -2   7 -13 2629.21 44.8920   1
  -2   7 -14 208.450 16.2905   1
  -2   7 -15 1108.14 34.2943   1
  -2   7 -16 76.5514 19.2128   1
  -2   7 -17 551.797 31.1244   1
  -2   7 -18 349.857 23.3983   1
  -2   7 -19 134.655 18.7004   1
   2  -6 -19 1154.65 33.0022   1
   2  -6 -18 810.246 32.5298   1
   2  -6 -17 133.229 19.1659   1
   2  -6 -16 1839.04 55.7186   1
   2  -6 -15 371.569 29.4912   1
   2  -6 -14 2882.68 66.0793   1
   2  -6 -13 65.1048 25.1817   1
  -2   6  12 213.127 32.2420   1
   2  -6 -11 165.932 29.2967   1
  -2   6  10 8.29136 14.2039   1
   2  -6  -9 13.9841 14.7030   1
  -2   6   8 155.780 23.5839   1
  -2   6   7 531.880 35.8344   1
  -2   6   6 20478.7 195.138   1
  -2   6   5 21.8074 16.9665   1
  -2   6   4 8372.16 205.315   1
  -2   6   3 46.0841 28.0908   1
  -2   6   2 4400.84 149.481   1
  -2   6   1 583.775 59.2989   1
  -2   6   0 584.842 83.8354   1
  -2   6  -1 928.346 102.297   1
  -2   6  -3 339.968 66.5801   1
  -2   6  -4 6020.84 255.594   1
  -2   6  -5 62.6139 50.0143   1
  -2   6  -6 13239.9 390.086   1
  -2   6  -7 529.411 38.6613   1
  -2   6  -8 4782.78 61.3547   1
  -2   6  -9 5.77114 11.3884   1
  -2   6 -10 1277.22 35.2343   1
  -2   6 -11 992.677 32.5722   1
  -2   6 -12 416.201 23.2211   1
  -2   6 -13 7.42721 12.3101   1
  -2   6 -14 1932.70 55.2678   1
  -2   6 -15 644.609 34.0142   1
  -2   6 -16 3442.81 72.2550   1
  -2   6 -17 123.321 18.5614   1
  -2   6 -18 2445.54 58.7144   1
  -2   6 -19-7.74678 12.2740   1
  -2   6 -20 681.391 31.2474   1
   2  -5 -20 512.521 33.3692   1
   2  -5 -19 622.329 26.8675   1
   2  -5 -18 85.0205 16.5457   1
   2  -5 -17 497.773 30.6353   1
   2  -5 -16-3.54486 15.7497   1
   2  -5 -15 85.5130 18.5468   1
  -2   5  14 833.141 37.8320   1
   2  -5 -13 1419.32 61.9158   1
  -2   5  12 1054.72 57.6703   1
   2  -5 -11 4735.87 112.307   1
  -2   5  10 151.063 20.0464   1
  -2   5   9 3759.69 71.1240   1
  -2   5   8 1822.76 44.9420   1
  -2   5   7 1095.66 73.8099   1
  -2   5   6 31.3375 28.2434   1
  -2   5   5 246.024 40.7046   1
  -2   5   4 5594.34 157.234   1
  -2   5   3 8469.27 190.011   1
  -2   5   2 449.866 49.1178   1
  -2   5   1 7837.92 180.809   1
  -2   5   0 803.210 87.1588   1
  -2   5  -3 634.599 80.7489   1
  -2   5  -4-17.0802 27.0015   1
  -2   5  -5 542.334 79.9732   1
  -2   5  -6 975.283 102.894   1
  -2   5  -7 3487.69 191.256   1
  -2   5  -8 2279.58 158.806   1
  -2   5  -9 9370.26 134.604   1
  -2   5 -10 12.1076 17.6654   1
  -2   5 -11 3445.47 89.2876   1
  -2   5 -12 3294.76 99.5987   1
  -2   5 -13 12131.9 135.906   1
  -2   5 -14 407.567 30.1481   1
  -2   5 -15 382.445 28.7914   1
  -2   5 -16 338.634 26.6676   1
  -2   5 -17 893.784 39.4116   1
  -2   5 -18 242.724 28.0254   1
  -2   5 -19 1666.33 53.6390   1
  -2   5 -20 10.8063 16.2288   1
   2  -4 -20 1406.39 56.8857   1
   2  -4 -19 783.450 38.8434   1
   2  -4 -18 4322.49 98.7590   1
   2  -4 -17 262.586 33.5511   1
   2  -4 -16 1541.85 70.8511   1
   2  -4 -15 14.0778 22.3041   1
   2  -4 -14 162.409 22.2783   1
   2  -4 -13 303.639 29.5413   1
  -2   4  12 27.8518 19.4578   1
   2  -4 -11 502.598 25.8149   1
   2  -4 -10 5171.80 76.2339   1
  -2   4   9 38.3795 13.0012   1
  -2   4   8 8577.27 299.229   1
  -2   4   7 1594.89 81.5339   1
  -2   4   6 5359.32 134.651   1
  -2   4   5 2730.82 89.7228   1
  -2   4   4 5721.36 117.672   1
  -2   4   3 1388.50 109.884   1
  -2   4   2 34.8590 38.1377   1
  -2   4   1 1595.54 113.796   1
  -2   4  -2 2819.02 144.716   1
  -2   4  -3 2749.11 145.234   1
  -2   4  -4 11850.3 300.980   1
  -2   4  -5 7351.63 241.104   1
  -2   4  -6 6374.07 231.848   1
  -2   4  -7 140.563 50.1671   1
  -2   4  -9 756.776 96.8753   1
  -2   4 -10 257.999 21.1539   1
  -2   4 -11 393.436 25.3765   1
  -2   4 -12 1973.84 51.7960   1
  -2   4 -13 9.45001 14.6835   1
  -2   4 -14 6313.93 94.5164   1
  -2   4 -15 723.400 39.8848   1
  -2   4 -16 7708.81 153.479   1
  -2   4 -17 59.3140 25.9317   1
  -2   4 -18 175.496 29.1897   1
  -2   4 -19 197.093 21.4219   1
  -2   4 -20 17.5041 12.9625   1
  -2   4 -21 29.5210 11.5000   1
   2  -3 -21 416.405 29.2093   1
   2  -3 -20 143.577 25.3604   1
   2  -3 -19 31.6961 16.7591   1
   2  -3 -18 620.309 40.4978   1
   2  -3 -17 690.013 45.7038   1
   2  -3 -16 558.095 39.5702   1
   2  -3 -15 3040.24 87.7573   1
   2  -3 -14 108.964 22.5560   1
  -2   3  13 5211.81 97.3073   1
   2  -3 -12 400.458 46.5811   1
  -2   3  11 2279.07 88.8231   1
  -2   3  10 995.355 73.8262   1
   2  -3  -9 91.4258 32.9209   1
   2  -3  -8 2057.93 90.8278   1
  -2   3   7 1043.48 97.9520   1
  -2   3   6 361.642 61.9874   1
  -2   3   5 12313.2 290.480   1
  -2   3   4 85.7368 21.7238   1
  -2   3   3 4222.09 82.7832   1
   2  -3  -2 1922.01 39.7216   1
  -2   3   1 5841.26 186.672   1
   2  -3   0-2.92358 15.2806   1
   2  -3   1 1607.78 65.8035   1
  -2   3  -2 723.304 36.6465   1
   2  -3   3 1181.68 44.8931   1
   2  -3   4 4158.39 84.7126   1
  -2   3  -5 1197.14 93.4148   1
   2  -3   6 480.241 36.1674   1
   2  -3   7 20667.4 188.422   1
  -2   3  -8 1037.35 48.0279   1
  -2   3  -9 16522.1 350.467   1
  -2   3 -10 98.1328 45.1388   1
  -2   3 -11 6067.88 82.8092   1
  -2   3 -12 374.119 24.8135   1
  -2   3 -13 1973.50 52.5788   1
  -2   3 -14 61.4513 17.7177   1
  -2   3 -15 315.135 25.6543   1
  -2   3 -16 947.340 39.9645   1
  -2   3 -17 4890.96 71.3601   1
  -2   3 -18 221.059 26.1947   1
  -2   3 -19 2362.16 59.8264   1
  -2   3 -20 98.4546 17.0200   1
  -2   3 -21 950.935 30.4803   1
   2  -2 -21 1260.45 34.8616   1
   2  -2 -20 3145.18 89.0482   1
   2  -2 -19 678.835 49.0678   1
   2  -2 -18 3856.19 70.4099   1
   2  -2 -17 21.0335 14.6611   1
   2  -2 -16 1544.79 46.3164   1
   2  -2 -15 46.4822 16.0815   1
   2  -2 -14 2247.19 56.5706   1
  -2   2  13 132.361 16.8358   1
  -2   2  12 3775.76 73.4471   1
   2  -2 -11 149.556 18.8263   1
  -2   2  10 6043.36 134.735   1
   2  -2  -9 3674.28 122.898   1
  -2   2   8 6969.36 157.670   1
  -2   2   7 211.804 33.1689   1
   2  -2  -6 2307.79 80.4572   1
  -2   2   5 31.7080 20.9251   1
  -2   2   4 1914.30 61.4591   1
   2  -2  -3 4.04794 12.7501   1
   2  -2  -2 64.3543 11.1006   1
   2  -2  -1 364.113 32.2323   1
   2  -2   0 6414.92 142.437   1
   2  -2   1 4482.48 114.580   1
   2  -2   2 9332.22 159.914   1
  -2   2  -3 2795.86 72.3148   1
   2  -2   4 11644.6 113.764   1
   2  -2   5 333.010 24.7123   1
  -2   2  -6 182.257 21.7449   1
  -2   2  -7 1013.36 56.7138   1
  -2   2  -8 223.809 35.0703   1
  -2   2  -9 291.637 41.8026   1
  -2   2 -10 12431.7 243.251   1
  -2   2 -11 427.016 23.5009   1
  -2   2 -12 20359.5 149.084   1
  -2   2 -13 32.4065 14.1397   1
  -2   2 -14 2798.16 60.5825   1
  -2   2 -15 91.9605 18.1638   1
  -2   2 -16 3946.84 73.7354   1
  -2   2 -17 31.3772 16.5636   1
  -2   2 -18 92.2852 17.0110   1
  -2   2 -19 95.7562 15.1590   1
  -2   2 -20 184.166 21.0552   1
  -2   2 -21 38.3570 13.4500   1
   2  -1 -21 48.5017 12.3456   1
   2  -1 -20 240.245 30.6541   1
   2  -1 -19 327.153 37.7382   1
   2  -1 -18 337.395 26.5519   1
   2  -1 -17 4866.12 84.3910   1
   2  -1 -16 829.735 29.8196   1
   2  -1 -15 9371.94 89.6273   1
   2  -1 -14 266.823 22.6707   1
   2  -1 -13 4642.22 74.9815   1
   2  -1 -12 1207.06 28.6353   1
   2  -1 -11 111.840 16.6212   1
   2  -1 -10 33.5939 20.4187   1
   2  -1  -9 2551.48 73.3688   1
   2  -1  -8 581.544 40.4896   1
   2  -1  -7 2529.91 87.0261   1
  -2   1   6 397.386 36.0445   1
  -2   1   5 31145.1 252.057   1
   2  -1  -4 2721.52 69.7827   1
   2  -1  -3 39286.7 202.363   1
  -2   1   2 1668.94 57.8711   1
   2  -1  -1 36.0451 18.7824   1
   2  -1   0 891.866 56.7839   1
   2  -1   1 3657.41 53.5223   1
   2  -1   3 6613.78 151.122   1
   2  -1   4 637.321 38.8428   1
  -2   1  -5 13555.4 169.802   1
  -2   1  -6 144.358 33.6569   1
  -2   1  -7 27666.5 360.712   1
  -2   1  -9 6094.77 234.821   1
  -2   1 -10 31.0863 26.7263   1
  -2   1 -11 424.091 30.9340   1
  -2   1 -12-2.94954 12.0769   1
  -2   1 -13 113.576 17.6419   1
  -2   1 -14 97.7866 18.4881   1
  -2   1 -15 9401.04 112.499   1
  -2   1 -16 1330.91 44.9171   1
  -2   1 -17 1089.85 41.1018   1
  -2   1 -18 69.3893 20.1401   1
  -2   1 -19 1157.50 36.0758   1
  -2   1 -20-18.4422 10.7960   1
  -2   1 -21 737.081 30.3674   1
   2   0 -21 544.782 24.0296   1
   2   0 -20 2265.41 52.4839   1
   2   0 -19 217.227 22.7559   1
   2   0 -18 2119.71 49.8461   1
   2   0 -17 8.92815 16.9018   1
   2   0 -16 142.312 21.0022   1
   2   0 -15 104.913 23.3862   1
   2   0 -14 2262.60 72.4534   1
   2   0 -13 30.0049 13.9227   1
   2   0 -12 4592.72 69.3439   1
   2   0 -11 877.608 52.7291   1
   2   0 -10 9004.96 147.376   1
   2   0  -9 735.724 43.5244   1
   2   0  -8 7154.41 110.758   1
   2   0  -7 377.905 27.9410   1
  -2   0   6 7145.08 108.716   1
   2   0  -5 277.847 24.6100   1
   2   0  -4 291.444 20.3867   1
   2   0  -3 80783.3 301.238   1
   2   0  -2 111552. 333.957   1
   2   0  -1 56189.7 282.564   1
   2   0   0 25744.0 168.192   1
   2   0   1 2477.27 46.1216   1
   2   0   2 4228.28 124.511   1
   2   0   3 1139.15 69.8620   1
   2   0   4 1016.42 69.3969   1
  -2   0  -5 243.659 16.3461   1
  -2   0  -6 7742.01 94.9078   1
  -2   0  -7 19.0765 13.8644   1
  -2   0  -8 22525.7 268.629   1
  -2   0  -9 527.402 40.9836   1
  -2   0 -10 24781.3 277.067   1
  -2   0 -11 22.9363 19.4112   1
  -2   0 -12 15737.9 182.293   1
  -2   0 -13 218.560 20.8396   1
  -2   0 -14 955.113 37.5091   1
  -2   0 -15 10.8373 15.0981   1
  -2   0 -16 227.133 23.7342   1
  -2   0 -17 194.545 22.2886   1
  -2   0 -18 386.543 29.5363   1
  -2   0 -19 434.546 24.3434   1
  -2   0 -20 2529.26 47.9250   1
  -2   0 -21 8.27048 9.86157   1
  -2   0 -22 1172.23 41.1704   1
   2   1 -21 135.767 13.9266   1
   2   1 -20 666.206 24.6695   1
   2   1 -19 2933.06 68.1571   1
   2   1 -18 2163.62 62.5388   1
   2   1 -17 6514.32 88.7582   1
   2   1 -16 896.334 41.8059   1
   2   1 -15 3089.41 93.2594   1
   2   1 -14 416.235 27.2695   1
   2   1 -13 983.960 29.8259   1
   2   1 -12 453.974 20.0226   1
   2   1 -11 44.4676 23.6005   1
   2   1 -10 330.029 37.4342   1
   2   1  -9 1489.21 59.3276   1
   2   1  -8 1966.02 64.2029   1
   2   1  -7 10672.7 136.681   1
   2   1  -6 5955.47 77.2057   1
   2   1  -5 31073.3 172.757   1
   2   1  -4 244.517 19.1478   1
   2   1  -3 43153.7 201.770   1
   2   1  -2 18861.1 248.185   1
   2   1   1 25578.9 221.761   1
   2   1   2 820.353 38.1197   1
   2   1   3 8421.46 185.194   1
  -2  -1  -5 15012.0 196.173   1
  -2  -1  -6 632.926 42.4062   1
  -2  -1  -7 23530.9 234.548   1
  -2  -1  -8 234.938 49.1727   1
  -2  -1  -9 30.5429 20.3981   1
  -2  -1 -10 160.575 32.0814   1
  -2  -1 -11 3300.45 114.298   1
  -2  -1 -12 24.8342 16.6487   1
  -2  -1 -13 10060.5 134.240   1
  -2  -1 -14 40.3008 20.9558   1
  -2  -1 -15 4769.51 105.629   1
  -2  -1 -16 87.3222 23.3152   1
  -2  -1 -17 5320.90 113.055   1
  -2  -1 -18 35.8926 24.9182   1
  -2  -1 -19 697.013 35.7491   1
  -2  -1 -20 232.524 18.4693   1
  -2  -1 -21 21.5038 10.5342   1
  -2  -1 -22 56.8610 14.9306   1
   2   2 -21 751.570 43.3149   1
   2   2 -20 598.468 31.6800   1
   2   2 -19 104.250 14.9280   1
   2   2 -18 9.42600 17.1916   1
   2   2 -17 28.4354 19.2308   1
   2   2 -16 3927.63 86.4835   1
   2   2 -15 1431.93 69.9740   1
   2   2 -14 5009.23 83.8323   1
   2   2 -13 1077.74 33.0324   1
   2   2 -12 3987.87 56.2880   1
   2   2 -11 449.072 33.3327   1
   2   2 -10 6942.36 249.109   1
   2   2  -9 1594.94 117.212   1
   2   2  -8 862.197 64.2094   1
   2   2  -7 2707.01 102.403   1
   2   2  -6 4614.60 123.855   1
   2   2  -5 3195.76 43.6193   1
   2   2  -4 85.8212 36.8372   1
   2   2  -3 116329. 761.831   1
   2   2  -2 81472.5 606.135   1
   2   2  -1 4921.27 142.764   1
   2   2   0 1608.12 81.4625   1
   2   2   1 7790.36 109.448   1
   2   2   2 2895.48 67.2330   1
   2   2   3 221.294 29.8536   1
   2   2   4 48.5503 16.2638   1
  -2  -2  -6 24908.7 179.082   1
  -2  -2  -7 1961.68 108.756   1
  -2  -2  -8 12884.8 288.147   1
  -2  -2  -9 315.998 58.5346   1
  -2  -2 -10 20610.8 413.965   1
  -2  -2 -11-35.9855 23.6960   1
  -2  -2 -12 3644.39 79.7435   1
  -2  -2 -13 20.2846 16.9364   1
  -2  -2 -14 993.609 53.9304   1
  -2  -2 -15 40.9037 26.8891   1
  -2  -2 -16 502.359 30.9331   1
  -2  -2 -17 559.172 40.7494   1
  -2  -2 -18 2668.98 96.2384   1
  -2  -2 -19 130.481 28.2206   1
  -2  -2 -20 2923.05 60.5401   1
  -2  -2 -21 310.292 19.6371   1
   2   3 -21 1092.38 49.5956   1
   2   3 -20 571.868 30.8162   1
   2   3 -19 3022.74 70.2419   1
   2   3 -18 4516.32 89.9831   1
   2   3 -17 5334.37 99.9119   1
   2   3 -16 716.089 31.0239   1
   2   3 -15 538.703 27.9250   1
   2   3 -14 30.2333 14.6244   1
   2   3 -13 21.2447 10.6789   1
   2   3 -12 13.7586 9.54012   1
   2   3 -11 1707.42 46.1486   1
   2   3 -10 202.351 44.6058   1
   2   3  -9 6656.25 176.445   1
   2   3  -8 3335.31 119.033   1
   2   3  -7 15164.8 237.505   1
   2   3  -6 5074.22 104.653   1
   2   3  -5 4877.64 97.9239   1
   2   3  -4 94.2117 24.0379   1
   2   3  -3 21782.2 227.967   1
   2   3  -2 21.7846 17.8379   1
   2   3  -1 483.496 19.3732   1
   2   3   0 3873.77 128.348   1
   2   3   1 11228.4 202.671   1
   2   3   2 24.1819 18.0217   1
   2   3   3 16014.3 164.459   1
   2   3   4 3768.70 142.482   1
  -2  -3  -6 829.500 65.2104   1
  -2  -3  -7 29.5949 26.8301   1
  -2  -3  -8 126.019 37.3185   1
  -2  -3  -9 7659.24 231.171   1
  -2  -3 -10 2628.64 148.512   1
  -2  -3 -11 2208.74 67.8498   1
  -2  -3 -12 3043.46 80.4380   1
  -2  -3 -13 8864.40 215.168   1
  -2  -3 -14 135.999 23.7033   1
  -2  -3 -15 9163.34 158.294   1
  -2  -3 -16 31.4165 23.6017   1
  -2  -3 -17 3744.77 78.7792   1
  -2  -3 -18 91.8819 20.5607   1
  -2  -3 -19 314.814 26.7872   1
  -2  -3 -20 24.3784 11.6774   1
  -2  -3 -21 1407.06 56.2135   1
   2   4 -21 1538.99 56.7289   1
   2   4 -20 77.1947 16.9926   1
   2   4 -19 807.275 38.9787   1
   2   4 -18 2543.45 51.9890   1
   2   4 -17 3136.85 60.3980   1
   2   4 -16 2910.78 59.6975   1
   2   4 -15 2170.11 45.0282   1
   2   4 -14 3403.88 61.3685   1
   2   4 -13 24.1788 13.5189   1
   2   4 -12 2355.79 42.1911   1
   2   4 -11 14.0775 11.8913   1
   2   4 -10 2884.48 183.316   1
   2   4  -9 1898.63 138.941   1
   2   4  -8 3397.13 123.737   1
   2   4  -7 4453.81 134.972   1
   2   4  -6 6980.39 125.221   1
   2   4  -5 15266.3 202.590   1
   2   4  -4 6637.12 125.715   1
   2   4  -3 2026.52 74.7733   1
   2   4  -2 4395.41 104.214   1
   2   4  -1-4.30528 10.6832   1
   2   4   0 279.471 45.6897   1
   2   4   1 1436.53 59.0131   1
   2   4   2 123.594 35.4633   1
   2   4   3 8540.74 221.150   1
  -2  -4  -5 39.4882 23.2201   1
  -2  -4  -6 20737.1 281.792   1
  -2  -4  -7 4939.15 150.736   1
  -2  -4  -8 10410.0 237.985   1
  -2  -4  -9 860.117 78.2385   1
  -2  -4 -10 5346.74 198.526   1
  -2  -4 -11 600.628 38.0968   1
  -2  -4 -12 335.041 23.5004   1
  -2  -4 -13 30.2980 18.1868   1
  -2  -4 -14 524.438 87.1218   1
  -2  -4 -15 22.1663 38.9560   1
  -2  -4 -16 3510.95 115.606   1
  -2  -4 -17 766.806 56.9458   1
  -2  -4 -18 5783.84 99.8787   1
  -2  -4 -19 72.5964 19.6667   1
  -2  -4 -20 1422.45 45.5512   1
  -2  -4 -21 123.406 16.9880   1
   2   5 -21 2070.23 62.4717   1
   2   5 -20 2396.07 55.5486   1
   2   5 -19 3045.40 69.3771   1
   2   5 -18 4003.09 64.8885   1
   2   5 -17 528.557 28.3761   1
   2   5 -16 1427.07 43.8748   1
   2   5 -15 50.6602 15.9547   1
   2   5 -14 886.397 34.5501   1
   2   5 -13 1995.64 47.8171   1
   2   5 -12 18.5344 12.6650   1
   2   5 -11 6214.37 66.2297   1
   2   5 -10 1489.49 36.3545   1
   2   5  -9 5028.05 225.948   1
   2   5  -8 1492.64 117.485   1
   2   5  -7 312.840 58.3846   1
   2   5  -6 147.648 42.4064   1
   2   5  -5 1321.76 62.1142   1
   2   5  -4 2781.45 82.4928   1
   2   5  -3 5777.13 162.692   1
   2   5  -2 9928.90 209.737   1
   2   5  -1 5976.13 100.465   1
   2   5   0 228.635 33.5759   1
   2   5   1 4161.05 98.1279   1
   2   5   2 1656.56 98.5216   1
   2   5   3 3126.51 139.969   1
  -2  -5  -4 6476.03 96.7704   1
  -2  -5  -5 405.818 34.0530   1
  -2  -5  -6 1050.98 58.1704   1
  -2  -5  -7-3.71181 18.5839   1
   2   5   8 948.575 59.1993   1
   2   5   9 2083.36 91.4760   1
  -2  -5 -10 4103.43 103.217   1
  -2  -5 -11 7867.76 100.202   1
  -2  -5 -12 351.323 25.8643   1
  -2  -5 -13 9307.31 119.315   1
  -2  -5 -14 69.2188 18.7271   1
  -2  -5 -15 3765.83 172.725   1
   2   5  16 215.023 90.1645   1
   2   5  17 543.556 115.379   1
  -2  -5 -18 190.017 23.8604   1
  -2  -5 -19 825.823 37.8625   1
  -2  -5 -20 563.550 29.3597   1
  -2  -5 -21 1091.61 34.3121   1
   2   6 -20 1973.06 48.7548   1
   2   6 -19 1100.59 41.4957   1
   2   6 -18 2412.10 60.9191   1
   2   6 -17 1732.68 56.0827   1
   2   6 -16 3314.64 78.9957   1
   2   6 -15 678.828 32.7678   1
   2   6 -14 3845.94 58.9758   1
   2   6 -13 55.3796 15.9066   1
   2   6 -12 18.5189 13.7959   1
   2   6 -11 752.020 29.7139   1
   2   6 -10 3368.67 66.7183   1
   2   6  -9 12.0654 13.9786   1
   2   6  -8 5471.97 221.519   1
   2   6  -7 6545.81 225.488   1
   2   6  -6 256.240 49.9852   1
   2   6  -5 3580.59 99.3905   1
   2   6  -4 4461.94 150.089   1
   2   6  -3 260.187 39.2494   1
   2   6  -2 956.835 68.5633   1
   2   6  -1 1288.15 54.1374   1
   2   6   0 105.693 31.8853   1
   2   6   1 7752.40 142.920   1
   2   6   2 27014.3 281.044   1
   2   6   3 2791.50 101.368   1
   2   6   4 8990.42 191.795   1
   2   6   5 1546.81 122.194   1
   2   6   6 6917.19 261.873   1
   2   6   7 1620.98 135.716   1
   2   6   8 3950.58 216.690   1
  -2  -6  -9 115.497 23.3165   1
   2   6  10-7.15842 18.4118   1
  -2  -6 -11 893.688 35.4126   1
  -2  -6 -12 2047.02 53.9246   1
  -2  -6 -13 1962.87 54.4102   1
   2   6  14 2676.87 64.9327   1
  -2  -6 -15 114.162 29.1250   1
   2   6  16 4597.02 119.492   1
  -2  -6 -18 872.922 56.0227   1
  -2  -6 -19 181.107 28.9864   1
  -2  -6 -20 18.4510 13.4194   1
   2   7 -20 556.759 26.5643   1
   2   7 -19 378.976 36.0781   1
   2   7 -18 726.936 36.4027   1
   2   7 -17 56.6011 16.2542   1
   2   7 -16 518.142 28.4827   1
   2   7 -15 1027.43 38.6811   1
   2   7 -14 397.324 22.9891   1
   2   7 -13 6050.02 83.5398   1
   2   7 -12 542.218 34.0919   1
   2   7 -11 10971.8 175.684   1
   2   7 -10 1529.63 38.4040   1
   2   7  -9 664.789 20.7801   1
   2   7  -8 600.515 21.4503   1
   2   7  -7 626.765 73.4881   1
   2   7  -6 2998.83 142.200   1
   2   7  -4 2049.64 98.9404   1
   2   7  -3 2245.35 104.083   1
   2   7  -2 925.353 69.3475   1
   2   7  -1 19235.0 217.095   1
   2   7   0 854.195 50.3799   1
   2   7   1 16940.4 226.295   1
   2   7   2 11612.8 197.251   1
   2   7   3 884.257 62.3310   1
   2   7   4 6053.65 160.576   1
   2   7   5 2979.80 98.8123   1
   2  -5  -6 2258.35 162.029  -2
   2   7   6 2258.35 162.029   1
   2  -5  -7 3925.03 221.966  -2
   2   7   7 3925.03 221.966   1
   2   7   8 27.2736 19.5043   1
   2   7   9 7648.49 132.185   1
   2   7  10 21.0168 20.0304   1
  -2  -7 -11 13482.1 189.617   1
  -2  -7 -12 1925.49 52.9907   1
  -2  -7 -13 382.020 27.6206   1
   2   7  14 963.213 40.4482   1
  -2  -7 -15 316.651 35.5947   1
  -2  -7 -16-6.57446 21.7937   1
  -2  -7 -17 1590.91 75.6834   1
  -2  -7 -18 140.473 20.6144   1
  -2  -7 -19 1534.97 62.3181   1
  -2  -7 -20 102.431 20.7153   1
   2   8 -19 1045.16 36.4108   1
   2   8 -18 920.970 38.2096   1
   2   8 -17 775.757 37.8875   1
   2   8 -16 2329.71 52.6936   1
   2   8 -15 232.634 22.5573   1
   2   8 -14 626.035 31.7317   1
   2   8 -13 36.7763 14.2845   1
   2   8 -12 2762.90 50.0546   1
   2   8 -11 6.80414 11.3620   1
   2   8 -10 1723.53 50.3322   1
   2   8  -9 1197.94 35.0770   1
   2   8  -8 1850.26 41.3289   1
   2   8  -7 3661.51 49.1741   1
   2   8  -6 2273.61 41.0264   1
   2   8  -5 750.368 49.0343   1
   2   8  -3 28.8108 18.4486   1
   2   8  -2 2643.74 109.447   1
   2   8  -1 1754.28 70.6609   1
   2   8   0 18361.0 233.923   1
   2   8   1 43.0355 40.8768   1
   2   8   2 13949.1 227.914   1
   2   8   3 3333.96 119.359   1
   2   8   4 5326.38 158.794   1
   2   8   5 431.193 53.4680   1
   2   8   6 3367.03 141.464   1
   2  -6  -6 22323.7 509.650  -2
   2   8   6 22323.7 509.650   1
  -2  -8  -7 1125.60 50.2912   1
   2  -6  -7 2099.23 174.826  -2
   2   8   7 2099.23 174.826   1
   2   8   8 361.991 33.3041   1
   2  -6  -8 731.478 126.777  -2
   2   8   8 731.478 126.777   1
   2   8   9 1229.12 53.1438   1
  -2  -8 -10 1592.46 62.8884   1
   2   8  11 8.63556 19.5591   1
   2   8  12 1192.45 58.0327   1
   2   8  13 600.482 47.7467   1
   2   8  14 9952.27 119.551   1
  -2  -8 -15 1818.21 83.4168   1
  -2  -8 -16 1178.20 67.0468   1
  -2  -8 -17 205.810 23.0136   1
  -2  -8 -18 0.76101 13.4758   1
  -2  -8 -19 88.1039 15.1673   1
   2   9 -18 298.994 31.7795   1
   2   9 -17 214.227 22.3239   1
   2   9 -16 714.900 36.6805   1
   2   9 -15 3081.66 72.6428   1
   2   9 -14 605.427 30.3773   1
   2   9 -13 3575.82 58.7787   1
   2   9 -12 1196.54 37.7438   1
   2   9 -11 803.561 32.0535   1
   2   9 -10 883.578 32.7488   1
   2   9  -9 23.3398 10.2976   1
   2   9  -8 99.9839 11.7718   1
   2   9  -7 81.7243 11.1000   1
   2   9  -6 927.194 24.9071   1
   2   9  -5 1663.21 31.7829   1
   2   9  -4 1847.56 42.7765   1
   2   9  -3 12772.2 128.729   1
   2  -7   3 14605.5 194.819  -2
   2   9  -3 14605.5 194.819   1
   2   9  -2 7079.25 141.739   1
   2  -7   2 7974.15 102.262  -2
   2   9  -2 7974.15 102.262   1
   2   9  -1 4946.96 196.188   1
   2  -7   1 9559.37 108.598  -2
   2   9  -1 9559.37 108.598   1
   2   9   0 2368.21 142.276   1
   2   9   1 74.7766 24.8562   1
   2  -7  -1 4121.67 103.108  -2
   2   9   1 4121.67 103.108   1
   2   9   2 294.707 62.6381   1
   2  -7  -2 1084.26 59.1104  -2
   2   9   2 1084.26 59.1104   1
   2   9   3 3591.50 128.344   1
   2  -7  -3 4954.11 117.452  -2
   2   9   3 4954.11 117.452   1
   2   9   4 57.2391 28.6436   1
   2  -7  -4 133.866 35.5888  -2
   2   9   4 133.866 35.5888   1
   2   9   5 1536.46 95.3397   1
   2  -7  -5 1875.17 76.5432  -2
   2   9   5 1875.17 76.5432   1
  -2  -9  -6 499.552 26.6427   1
   2   9   7 4362.48 73.3265   1
   2   9   8 99.3645 17.4960   1
   2   9   9 10632.0 154.043   1
   2   9  10 1150.14 51.4769   1
   2   9  11 616.848 44.6290   1
  -2  -9 -12 100.145 26.7673   1
   2   9  13 112.779 26.6545   1
  -2  -9 -14 406.574 44.7532   1
  -2  -9 -15 1429.40 73.4706   1
  -2  -9 -16 2.84008 22.8835   1
  -2  -9 -17 2348.28 54.9916   1
  -2  -9 -18 5.77530 11.6543   1
   2  10 -17 153.490 27.9592   1
   2  10 -16 462.831 41.1779   1
   2  10 -15 37.1354 17.2161   1
   2  10 -14 173.109 23.1235   1
   2  10 -13 331.337 29.1446   1
   2  10 -12 1631.67 42.4603   1
   2  10 -11 1125.73 36.4126   1
   2  10 -10 2313.72 45.2730   1
   2  10  -9 696.934 27.7848   1
   2  10  -8 1369.73 32.0685   1
   2  10  -7 988.632 27.4106   1
   2  10  -6 5286.93 58.4430   1
   2  10  -5 329.568 17.5321   1
   2  10  -4 193.868 24.3304   1
   2  -8   4 2632.76 92.9446  -2
   2  10  -4 2632.76 92.9446   1
   2  10  -3 1871.00 82.9201   1
   2  -8   3 2839.78 55.7444  -2
   2  10  -3 2839.78 55.7444   1
   2  10  -2 4473.96 124.192   1
   2  -8   2 4591.58 82.6709  -2
   2  10  -2 4591.58 82.6709   1
   2  -8   1 300.650 42.4645  -2
   2  10  -1 300.650 42.4645   1
   2  10   0 7621.81 272.426   1
   2  -8   0 7926.84 153.516  -2
   2  10   0 7926.84 153.516   1
   2  10   1 2596.20 166.078   1
   2  -8  -1 2553.11 65.5778  -2
   2  10   1 2553.11 65.5778   1
   2  10   2 2083.42 159.389   1
   2  -8  -2 8185.04 107.745  -2
   2  10   2 8185.04 107.745   1
   2  10   3 465.665 82.6780   1
   2  -8  -3 644.637 36.9673  -2
   2  10   3 644.637 36.9673   1
   2  10   4 1409.94 92.0460   1
   2  -8  -4 10141.2 116.516  -2
   2  10   4 10141.2 116.516   1
   2  10   5 86.6722 35.3964   1
   2  -8  -5 123.528 36.5254  -2
   2  10   5 123.528 36.5254   1
  -2 -10  -6 762.546 41.8865   1
   2  -8  -6 3048.50 99.3570  -2
   2  10   6 3048.50 99.3570   1
   2  10   7-2.53227 14.2998   1
   2  10   8 426.849 27.1753   1
   2  10   9 641.185 33.5293   1
   2  -8  -9 917.675 119.330  -2
   2  10   9 917.675 119.330   1
   2  10  10 2999.08 86.0785   1
  -2 -10 -11 1769.83 68.6424   1
   2  10  12 5223.39 113.903   1
  -2 -10 -13 476.287 46.7577   1
  -2 -10 -14 2612.03 94.8164   1
  -2 -10 -15 104.814 28.4864   1
  -2 -10 -16 80.2975 16.9695   1
  -2 -10 -17 297.246 19.6130   1
   2  11 -16 1664.51 64.2570   1
   2  11 -15 1937.69 76.0538   1
   2  11 -14 2011.12 82.6945   1
   2  11 -13 15.9667 16.2454   1
   2  11 -12 193.749 21.2790   1
   2  11 -11 31.3836 25.8999   1
   2  11 -10 6.66153 17.1837   1
   2  11  -9 67.9016 16.8493   1
   2  11  -8 1176.36 33.2986   1
   2  11  -7 2777.91 49.3420   1
   2  11  -6 1592.12 37.9898   1
   2  11  -5 3320.35 64.8257   1
   2  11  -4 1323.27 71.4394   1
   2  -9   4 1274.02 54.3221  -2
   2  11  -4 1274.02 54.3221   1
   2  11  -3 3560.47 115.632   1
   2  -9   3 3621.39 81.1190  -2
   2  11  -3 3621.39 81.1190   1
   2  11  -2 28.0375 28.6578   1
   2  -9   2 822.554 60.4757  -2
   2  11  -2 822.554 60.4757   1
   2  -9   1 7491.08 152.193  -2
   2  11  -1 7491.08 152.193   1
   2  -9   0 239.234 46.1760  -2
   2  11   0 239.234 46.1760   1
   2  11   1 1133.09 123.095   1
   2  -9  -1 5405.27 95.5152  -2
   2  11   1 5405.27 95.5152   1
   2  11   2 11.7970 40.2552   1
   2  -9  -2 387.766 35.3349  -2
   2  11   2 387.766 35.3349   1
   2  11   3 1439.17 145.526   1
   2  -9  -3 2329.60 65.0821  -2
   2  11   3 2329.60 65.0821   1
   2  11   4 173.121 69.5596   1
   2  -9  -4 194.852 29.7959  -2
   2  11   4 194.852 29.7959   1
   2  11   5 2477.56 201.924   1
   2  -9  -5 7861.48 165.749  -2
   2  11   5 7861.48 165.749   1
   2  11   6 148.151 67.0378   1
   2  -9  -6 306.631 46.8864  -2
   2  11   6 306.631 46.8864   1
  -2 -11  -7 3429.57 72.7280   1
   2  11   8 196.948 23.0494   1
  -2 -11  -9 2436.39 61.7674   1
  -2 -11 -10 332.278 35.5994   1
  -2 -11 -11 414.741 39.8167   1
  -2 -11 -12 492.038 45.4381   1
  -2 -11 -13 1725.57 74.7266   1
  -2 -11 -14 931.089 54.8979   1
  -2 -11 -15 1052.13 54.9756   1
  -2 -11 -16 199.088 26.4091   1
   2  12 -15 781.267 46.2865   1
   2  12 -14 2330.99 80.5664   1
   2  12 -13 1928.96 60.6905   1
   2  12 -12 1316.04 59.1173   1
   2  12 -11 675.040 48.9753   1
   2  12 -10 248.701 36.3763   1
   2  12  -9 283.476 29.6775   1
   2  12  -8 490.858 28.0750   1
   2  12  -7 447.816 27.6104   1
   2  12  -6 6.28660 15.9665   1
   2  12  -5 12.5729 21.4301   1
   2  12  -4 2378.54 71.0147   1
   2  12  -3 7372.70 170.136   1
   2 -10   3 8364.35 178.172  -2
   2  12  -3 8364.35 178.172   1
   2 -10   2 1220.27 54.5724  -2
   2  12  -2 1220.27 54.5724   1
   2 -10   1 315.038 50.8773  -2
   2  12  -1 315.038 50.8773   1
   2 -10   0 8656.63 175.110  -2
   2  12   0 8656.63 175.110   1
   2 -10  -1 431.427 38.0091  -2
   2  12   1 431.427 38.0091   1
   2  12   2 665.857 109.841   1
   2 -10  -2 7210.34 113.236  -2
   2  12   2 7210.34 113.236   1
   2  12   3 39.8104 45.0072   1
   2 -10  -3 86.1619 29.0113  -2
   2  12   3 86.1619 29.0113   1
   2  12   4 41.8367 59.5705   1
   2 -10  -4 1864.66 58.2349  -2
   2  12   4 1864.66 58.2349   1
   2  12   5 28.4981 22.5115   1
   2 -10  -5 399.447 52.5258  -2
   2  12   5 399.447 52.5258   1
   2  12   6 287.056 78.3409   1
   2 -10  -6 263.063 47.0548  -2
   2  12   6 263.063 47.0548   1
   2  12   7 820.284 46.7802   1
   2 -10  -7 1126.71 70.0266  -2
   2  12   7 1126.71 70.0266   1
   2  12   8 1433.80 47.2631   1
  -2 -12  -9 1474.54 48.5689   1
  -2 -12 -10 5180.85 122.910   1
  -2 -12 -11 854.785 52.4614   1
  -2 -12 -12 711.690 53.5206   1
  -2 -12 -13 9.15027 20.2094   1
  -2 -12 -14 610.667 42.6732   1
  -2 -12 -15 98.8322 21.2204   1
   2  13 -13 113.300 17.7595   1
   2  13 -12 660.950 40.9513   1
   2  13 -11 495.727 40.6116   1
   2  13 -10 1407.69 49.3228   1
   2  13  -9 6594.81 104.535   1
   2  13  -8 205.039 20.5270   1
   2  13  -7 316.091 28.9724   1
   2  13  -6 4185.48 119.499   1
   2  13  -5 1785.84 84.9734   1
   2  13  -4 601.135 39.0924   1
   2  13  -3 1452.50 80.9897   1
   2 -11   3 6451.52 151.503  -2
   2  13  -3 6451.52 151.503   1
   2 -11   2 172.041 33.5684  -2
   2  13  -2 172.041 33.5684   1
   2 -11   1 1264.47 78.1314  -2
   2  13  -1 1264.47 78.1314   1
   2 -11   0 889.817 68.3661  -2
   2  13   0 889.817 68.3661   1
   2 -11  -1 1491.33 59.7862  -2
   2  13   1 1491.33 59.7862   1
   2 -11  -2 289.991 34.7147  -2
   2  13   2 289.991 34.7147   1
   2 -11  -3 3116.94 76.9192  -2
   2  13   3 3116.94 76.9192   1
   2  13   4 684.021 103.311   1
   2 -11  -4 841.761 44.6576  -2
   2  13   4 841.761 44.6576   1
   2  13   5 1316.39 152.432   1
   2 -11  -5 4210.97 127.509  -2
   2  13   5 4210.97 127.509   1
   2 -11  -6 979.349 67.5114  -2
   2  13   6 979.349 67.5114   1
   2 -11  -7 2224.49 89.7611  -2
   2  13   7 2224.49 89.7611   1
   2  13   8 38.3493 27.8894   1
   2  13   9 45.9732 18.8703   1
  -2 -13 -10 47.3532 22.2830   1
  -2 -13 -11 396.446 34.5683   1
  -2 -13 -12 840.902 44.6789   1
  -2 -13 -13 1712.34 41.2422   1
  -2 -13 -14 532.083 30.8446   1
   2  14 -12 790.028 37.4521   1
   2  14 -11 456.381 34.9862   1
   2  14 -10 417.318 36.9869   1
   2  14  -9 345.250 36.5762   1
   2  14  -8 117.936 17.7520   1
   2  14  -7 113.371 19.6417   1
   2  14  -6 1411.70 67.6330   1
   2  14  -5 1213.94 49.4524   1
   2  14  -4 1349.92 53.4773   1
   2  14  -3 1868.02 88.2585   1
   2 -12   3 1809.20 89.3436  -2
   2  14  -3 1809.20 89.3436   1
   2 -12   2 4334.53 90.8059  -2
   2  14  -2 4334.53 90.8059   1
   2 -12   1 381.218 53.4848  -2
   2  14  -1 381.218 53.4848   1
   2 -12   0 5842.27 141.666  -2
   2  14   0 5842.27 141.666   1
   2 -12  -1 1320.06 54.7248  -2
   2  14   1 1320.06 54.7248   1
   2 -12  -2 870.327 45.5303  -2
   2  14   2 870.327 45.5303   1
   2 -12  -3 1484.24 53.5928  -2
   2  14   3 1484.24 53.5928   1
   2 -12  -4 1323.00 49.9770  -2
   2  14   4 1323.00 49.9770   1
   2 -12  -5 447.372 51.6555  -2
   2  14   5 447.372 51.6555   1
   2 -12  -6 1704.23 80.0926  -2
   2  14   6 1704.23 80.0926   1
   2 -12  -7 257.084 41.3506  -2
   2  14   7 257.084 41.3506   1
   2  14   8 1961.26 74.8757   1
   2  14   9 1112.60 51.7594   1
   2  14  12 567.409 37.3643   1
   2  15 -10 151.366 22.5754   1
   2  15  -9 517.047 37.5283   1
   2  15  -8 2075.36 72.6984   1
   2  15  -7 832.112 32.8743   1
   2  15  -6 1621.49 63.4035   1
   2  15  -5 97.9067 20.1570   1
   2  15  -4 22.7877 17.8655   1
   2  15  -3 151.254 33.2174   1
   2 -13   3 554.639 53.6207  -2
   2  15  -3 554.639 53.6207   1
   2  15  -2 677.818 54.8443   1
   2 -13   2 877.139 63.0203  -2
   2  15  -2 877.139 63.0203   1
   2 -13   1 878.464 61.6618  -2
   2  15  -1 878.464 61.6618   1
   2 -13   0 294.969 44.4187  -2
   2  15   0 294.969 44.4187   1
   2 -13  -1 3175.59 73.1890  -2
   2  15   1 3175.59 73.1890   1
   2 -13  -2 519.215 35.9790  -2
   2  15   2 519.215 35.9790   1
   2 -13  -3 3272.02 68.3184  -2
   2  15   3 3272.02 68.3184   1
   2 -13  -4 1046.24 66.5040  -2
   2  15   4 1046.24 66.5040   1
   2 -13  -5 2173.26 82.3604  -2
   2  15   5 2173.26 82.3604   1
   2 -13  -6 690.735 51.1836  -2
   2  15   6 690.735 51.1836   1
   2 -13  -7 871.578 49.6894  -2
   2  15   7 871.578 49.6894   1
   2  15   8 407.723 32.5573   1
   2  16  -6 158.796 19.6584   1
   2  16  -5 1531.31 41.5340   1
   2  16  -4 1036.37 37.0785   1
   2  16  -3 949.655 51.7367   1
   2 -14   3 1109.28 59.2205  -2
   2  16  -3 1109.28 59.2205   1
   2  16  -2 1657.08 41.4884   1
   2 -14   2 3556.51 93.6894  -2
   2  16  -2 3556.51 93.6894   1
   2 -14   1 445.463 43.3742  -2
   2  16  -1 445.463 43.3742   1
   2 -14   0 1102.14 57.0495  -2
   2  16   0 1102.14 57.0495   1
   2 -14  -1 105.979 23.3982  -2
   2  16   1 105.979 23.3982   1
   2 -14  -2 384.270 27.0978  -2
   2  16   2 384.270 27.0978   1
   2 -14  -3 245.329 37.8514  -2
   2  16   3 245.329 37.8514   1
   2 -14  -4 2359.36 78.0016  -2
   2  16   4 2359.36 78.0016   1
   2 -14  -5 655.719 43.4110  -2
   2  16   5 655.719 43.4110   1
   2 -14  -6 895.836 45.6367  -2
   2  16   6 895.836 45.6367   1
   3 -13  -5 27.4154 11.5112   1
  -3  13   4 1.23954 11.5522   1
   3 -13  -3 184.428 17.8516   1
   3 -13  -2 89.8858 15.5153   1
   3 -13  -1 25.3424 12.4096   1
   3 -13   0 1608.63 41.0221   1
  -3  13  -1 131.452 29.1860   1
  -3  13  -2 2355.62 81.7223   1
  -3  13  -3 379.881 38.7982   1
  -3 -16   3 1666.52 49.0882  -2
  -3  13  -4 1666.52 49.0882   1
  -3 -16   4 205.617 24.9952  -2
  -3  13  -5 205.617 24.9952   1
  -3 -16   5 8.73790 16.0081  -2
  -3  13  -6 8.73790 16.0081   1
  -3  13  -7-2.95428 15.6638   1
  -3 -16   6 65.4871 28.8562  -2
  -3  13  -7 65.4871 28.8562   1
   3 -12  -9 120.075 19.7982   1
   3 -12  -8 20.4333 16.6118   1
   3 -12  -7 1760.52 43.8307   1
  -3  12   6 262.417 21.8173   1
   3 -12  -5 2138.82 71.2956   1
   3 -12  -4 799.815 46.7073   1
   3 -12  -3 55.9634 22.0010   1
  -3  12   2 171.530 30.1706   1
  -3  12   1 968.293 40.9025   1
  -3  12   0 86.1042 16.3064   1
  -3  12  -1 45.2269 16.2260   1
  -3  12  -2 12.2449 27.6482   1
  -3  12  -3 1545.48 76.9181   1
  -3 -15   2 2476.97 93.0144  -2
  -3  12  -3 2476.97 93.0144   1
  -3 -15   3 1853.56 55.7600  -2
  -3  12  -4 1853.56 55.7600   1
  -3 -15   4 5204.30 87.2924  -2
  -3  12  -5 5204.30 87.2924   1
  -3  12  -6 110.581 28.1399   1
  -3 -15   5 708.212 54.0053  -2
  -3  12  -6 708.212 54.0053   1
  -3  12  -8 147.832 25.1831   1
  -3  12  -9 130.016 18.8115   1
  -3 -15   8 270.816 37.2967  -2
  -3  12  -9 270.816 37.2967   1
  -3 -15   9 162.809 29.7675  -2
  -3  12 -10 162.809 29.7675   1
   3 -11 -11 3.80912 11.3087   1
   3 -11 -10 1898.75 66.1217   1
   3 -11  -9 37.2131 19.1183   1
   3 -11  -8 1800.67 69.7495   1
   3 -11  -7 19.8921 20.2696   1
   3 -11  -6 247.918 32.7342   1
   3 -11  -5 161.264 22.7829   1
  -3  11   4 1024.48 68.3914   1
  -3  11   3 622.488 30.7919   1
  -3  11   2 1283.77 53.4822   1
  -3  11   1 302.639 30.4123   1
  -3  11   0 2634.04 72.4724   1
  -3  11  -1 99.5099 28.1240   1
  -3  11  -2 2873.92 94.8994   1
  -3  11  -3 197.645 28.6098   1
  -3 -14   2 202.912 45.8949  -2
  -3  11  -3 202.912 45.8949   1
  -3 -14   3 203.441 45.2766  -2
  -3  11  -4 203.441 45.2766   1
  -3  11  -5 43.9985 32.2037   1
  -3  11  -6 1161.02 67.8394   1
  -3  11  -7 252.820 34.9782   1
  -3  11  -8 1012.55 56.6797   1
  -3  11  -9 8.39226 18.7336   1
  -3 -14   8 199.495 39.3936  -2
  -3  11  -9 199.495 39.3936   1
  -3 -14   9 2045.36 76.8555  -2
  -3  11 -10 2045.36 76.8555   1
  -3  11 -11 25.7519 22.9828   1
  -3  11 -12 1310.70 52.0449   1
   3 -10 -13 629.021 27.7513   1
   3 -10 -12 8.44079 17.0814   1
   3 -10 -11 178.608 28.9882   1
   3 -10 -10 63.8727 23.7732   1
   3 -10  -9 4148.68 111.310   1
   3 -10  -8 73.5593 25.8663   1
   3 -10  -7 853.401 55.7969   1
   3 -10  -6 560.502 35.9688   1
  -3  10   5 771.441 44.0124   1
  -3  10   4 19.0576 19.1206   1
  -3  10   3 1886.86 65.6248   1
  -3  10   2 1057.23 50.4453   1
  -3  10   1 1.45803 19.4357   1
  -3  10   0 565.095 38.9981   1
  -3  10  -1 858.248 45.5528   1
  -3  10  -2 302.755 40.2293   1
  -3  10  -3 4086.02 87.6395   1
  -3  10  -4 258.189 26.5753   1
  -3  10  -5 5909.68 152.564   1
  -3  10  -6 189.212 38.2220   1
  -3  10  -7 1477.45 76.0442   1
  -3  10  -8 41.8936 26.3891   1
  -3  10  -9 57.9865 24.5890   1
  -3  10 -10 6.56794 19.1343   1
  -3  10 -11 69.3008 26.9340   1
  -3  10 -12 11.2251 21.6043   1
  -3  10 -13 1053.48 33.3225   1
  -3  10 -14 65.7973 15.9461   1
   3  -9 -14 1538.66 43.1712   1
   3  -9 -13 6.02683 13.5939   1
   3  -9 -12 2992.89 94.3734   1
   3  -9 -11 129.610 29.6496   1
   3  -9 -10 1260.70 66.9639   1
  -3   9   9 39.5315 19.0894   1
   3  -9  -8 511.008 35.2725   1
   3  -9  -7 59.5485 25.7723   1
  -3   9   6 901.393 62.5096   1
  -3   9   5 23.6982 17.5030   1
  -3   9   4 119.120 21.9595   1
  -3   9   3-2.57812 16.5006   1
  -3   9   2 4236.51 89.0239   1
  -3   9   1 140.680 24.2693   1
  -3   9   0 4114.44 86.7487   1
  -3   9  -1 1565.74 55.3793   1
  -3   9  -2 448.889 41.4264   1
  -3   9  -3 1705.91 58.8059   1
  -3   9  -4 448.980 33.0189   1
  -3   9  -5 9.55035 16.1802   1
  -3   9  -6 2505.84 100.036   1
  -3   9  -7-3.45600 26.5904   1
  -3   9  -8 1455.23 74.8247   1
  -3 -12   7 2630.48 88.0395  -2
  -3   9  -8 2630.48 88.0395   1
  -3   9  -9 2.96120 25.1977   1
  -3 -12   8 1834.51 72.4828  -2
  -3   9  -9 1834.51 72.4828   1
  -3   9 -10 3564.68 72.0931   1
  -3 -12   9 5163.17 109.608  -2
  -3   9 -10 5163.17 109.608   1
  -3   9 -11 14.9348 14.7795   1
  -3   9 -12 2578.21 87.1596   1
  -3   9 -13 173.514 21.0529   1
  -3   9 -14 9.94552 13.9222   1
  -3   9 -15 5.60033 20.8974   1
  -3   9 -16 751.563 38.5675   1
   3  -8 -15 571.456 28.4033   1
   3  -8 -14 73.3211 16.8538   1
   3  -8 -13 359.602 38.6063   1
   3  -8 -12 38.8471 26.0361   1
   3  -8 -11 6041.73 143.103   1
  -3   8  10 83.1472 20.0660   1
   3  -8  -9 1875.54 58.6480   1
  -3   8   8 21.5397 16.9206   1
  -3   8   7 2080.23 64.7923   1
  -3   8   6-15.2590 18.8768   1
  -3   8   5 357.740 38.0130   1
  -3   8   4 326.979 28.4570   1
  -3   8   3 113.601 21.8164   1
  -3   8   2 893.926 42.4821   1
  -3   8   1 2022.89 60.5388   1
  -3   8   0 391.437 30.5654   1
  -3   8  -1 7536.22 111.718   1
  -3   8  -2 98.3209 26.6874   1
  -3   8  -3 4939.68 95.6599   1
  -3   8  -4 456.024 31.0940   1
  -3 -11   3 571.938 48.7095  -2
  -3   8  -4 571.938 48.7095   1
  -3   8  -5 1427.09 63.1678   1
  -3 -11   4 1932.50 58.5283  -2
  -3   8  -5 1932.50 58.5283   1
  -3   8  -6 718.153 37.4981   1
  -3 -11   5 1801.12 68.9577  -2
  -3   8  -6 1801.12 68.9577   1
  -3   8  -7 65.2700 29.6863   1
  -3 -11   6 163.102 30.9700  -2
  -3   8  -7 163.102 30.9700   1
  -3   8  -8 380.364 38.4490   1
  -3 -11   7 399.670 42.5880  -2
  -3   8  -8 399.670 42.5880   1
  -3   8  -9 21.7521 17.5283   1
  -3 -11   8 481.320 40.9236  -2
  -3   8  -9 481.320 40.9236   1
  -3   8 -10 697.149 34.8268   1
  -3 -11   9 2021.09 78.0690  -2
  -3   8 -10 2021.09 78.0690   1
  -3   8 -11 326.776 27.0851   1
  -3 -11  10 2223.66 78.4915  -2
  -3   8 -11 2223.66 78.4915   1
  -3   8 -12 390.409 28.3112   1
  -3   8 -13 7349.95 96.4903   1
  -3   8 -14 105.060 18.1527   1
  -3   8 -15 2969.31 91.9437   1
  -3   8 -16 63.0348 24.7321   1
  -3   8 -17 124.280 23.3698   1
   3  -7 -16 2056.31 49.5506   1
   3  -7 -15 18.5811 15.1516   1
   3  -7 -14 2428.52 62.9397   1
   3  -7 -13 417.074 43.3510   1
   3  -7 -12 1506.75 74.8315   1
  -3   7  11 194.805 28.2530   1
  -3   7  10 15.3607 17.3053   1
   3  -7  -9 99.2259 20.5473   1
   3  -7  -8 1931.31 58.7366   1
  -3   7   7 63.8633 17.7391   1
  -3   7   6 1881.53 54.0513   1
  -3   7   5 20.3820 15.8362   1
  -3   7   4 3548.29 99.9187   1
  -3   7   3 448.877 30.4835   1
  -3   7   2 7184.16 105.501   1
  -3   7   1 1311.54 47.5907   1
  -3   7   0 957.945 42.3424   1
  -3   7  -1 1094.80 43.1844   1
  -3   7  -2 827.280 37.4875   1
  -3   7  -3 368.976 27.3388   1
  -3   7  -4 7659.90 100.451   1
  -3   7  -5 84.9261 58.1439   1
  -3 -10   4 5007.12 81.5395  -2
  -3   7  -5 5007.12 81.5395   1
  -3   7  -6 6045.35 308.320   1
  -3 -10   5 9320.09 111.168  -2
  -3   7  -6 9320.09 111.168   1
  -3   7  -7 1658.47 78.7065   1
  -3 -10   6 3199.68 96.9912  -2
  -3   7  -7 3199.68 96.9912   1
  -3   7  -8 3964.22 77.0404   1
  -3 -10   7 5039.27 120.014  -2
  -3   7  -8 5039.27 120.014   1
  -3   7  -9 1201.11 44.5573   1
  -3 -10   8 2044.83 79.5077  -2
  -3   7  -9 2044.83 79.5077   1
  -3   7 -10 1427.64 48.2368   1
  -3 -10   9 1654.00 73.0997  -2
  -3   7 -10 1654.00 73.0997   1
  -3   7 -11 204.829 22.1909   1
  -3 -10  10 606.818 50.1654  -2
  -3   7 -11 606.818 50.1654   1
  -3   7 -12 83.1981 18.0442   1
  -3   7 -13 616.472 34.6715   1
  -3   7 -14 1899.45 54.1183   1
  -3   7 -15 496.329 28.9051   1
  -3   7 -16 2822.91 55.0097   1
  -3   7 -17 16.2881 21.7523   1
  -3   7 -18 3023.16 80.0759   1
   3  -6 -18 13.4105 12.1276   1
   3  -6 -17 1370.05 39.3174   1
   3  -6 -16 54.7213 16.1997   1
   3  -6 -15 814.177 38.8684   1
   3  -6 -14 21.5660 16.7579   1
   3  -6 -13 2448.63 86.8764   1
   3  -6 -12 972.094 56.5773   1
  -3   6  11 3688.25 75.4518   1
  -3   6  10 6.35811 14.8247   1
  -3   6   9 4204.82 83.0838   1
  -3   6   8 138.642 19.4562   1
  -3   6   7 1400.03 60.0845   1
  -3   6   6 65.5033 16.3537   1
  -3   6   5 4.73882 13.5773   1
  -3   6   4-1.03622 13.8568   1
  -3   6   3 1229.02 57.1670   1
  -3   6   2 31.4483 15.2050   1
  -3   6   1 3135.24 89.3201   1
  -3   6   0 3528.88 92.8605   1
  -3   6  -1 5499.61 86.7925   1
  -3   6  -2 508.412 29.4517   1
  -3   6  -3 4764.13 65.0793   1
  -3   6  -4 1064.13 32.4902   1
  -3   6  -5 141.116 20.2268   1
  -3  -9   4 169.933 34.0358  -2
  -3   6  -5 169.933 34.0358   1
  -3   6  -6 382.527 27.1089   1
  -3  -9   5 742.288 49.6769  -2
  -3   6  -6 742.288 49.6769   1
  -3   6  -7 866.439 53.8009   1
  -3  -9   6 1318.93 44.8004  -2
  -3   6  -7 1318.93 44.8004   1
  -3   6  -8 190.150 33.5445   1
  -3  -9   7 1645.03 71.7195  -2
  -3   6  -8 1645.03 71.7195   1
  -3   6  -9 4724.31 113.451   1
  -3  -9   8 10427.2 171.349  -2
  -3   6  -9 10427.2 171.349   1
  -3   6 -10 649.692 47.5904   1
  -3  -9   9 1895.87 78.9468  -2
  -3   6 -10 1895.87 78.9468   1
  -3   6 -11 8128.10 108.292   1
  -3  -9  10 12925.5 195.008  -2
  -3   6 -11 12925.5 195.008   1
  -3   6 -12 49.9697 18.6157   1
  -3   6 -13 4125.03 80.7255   1
  -3   6 -14 679.457 36.6784   1
  -3   6 -15 58.2921 18.9356   1
  -3   6 -16 19.1025 14.7243   1
  -3   6 -17 438.646 25.4786   1
  -3   6 -18 15.6964 10.9706   1
  -3   6 -19 821.984 44.6289   1
   3  -5 -18 1319.49 43.6480   1
   3  -5 -17 180.828 24.8436   1
   3  -5 -16 487.891 38.9571   1
   3  -5 -15 4040.16 107.965   1
   3  -5 -14 2895.72 88.2662   1
   3  -5 -13 313.804 90.0433   1
   3  -5 -12 325.309 90.5042   1
   3  -5 -11 1941.48 66.2783   1
  -3   5  10 1028.97 57.9962   1
  -3   5   9 736.357 44.1058   1
  -3   5   8 5354.01 107.965   1
  -3   5   7-16.8445 16.4883   1
  -3   5   6 5608.63 108.729   1
  -3   5   5 1621.57 58.5223   1
  -3   5   4 9095.37 133.150   1
  -3   5   3 1457.95 134.703   1
  -3   5   2 1130.68 116.651   1
  -3   5   1-40.3831 30.2539   1
  -3   5  -2 3981.61 212.174   1
  -3   5  -3-10.5433 36.5052   1
  -3   5  -4 8087.93 308.088   1
  -3   5  -5 2038.09 50.8774   1
  -3   5  -6 10635.4 113.595   1
  -3   5  -7 1192.09 40.9169   1
  -3  -8   6 1910.78 72.9771  -2
  -3   5  -7 1910.78 72.9771   1
  -3   5  -8 1353.52 35.8102   1
  -3   5  -9 45.2000 23.6709   1
  -3  -8   8 354.207 42.0745  -2
  -3   5  -9 354.207 42.0745   1
  -3   5 -10 235.896 22.7553   1
  -3   5 -11 21.6917 21.1665   1
  -3   5 -12 461.402 40.7179   1
  -3   5 -13 183.912 23.5695   1
  -3   5 -14 4647.02 87.2272   1
  -3   5 -15 496.882 34.1219   1
  -3   5 -16 3469.83 75.5004   1
  -3   5 -17 484.770 30.3103   1
  -3   5 -18 1957.20 49.4150   1
  -3   5 -19 24.3135 11.8885   1
   3  -4 -19 177.438 25.2132   1
   3  -4 -18 71.4096 24.4731   1
   3  -4 -17 630.797 30.0948   1
   3  -4 -16 359.762 26.7214   1
   3  -4 -15 921.246 40.9825   1
   3  -4 -14 4271.40 105.091   1
   3  -4 -13 4284.48 273.208   1
   3  -4 -12 2762.73 220.749   1
  -3   4  11 2074.89 65.2246   1
  -3   4  10 386.228 34.3920   1
  -3   4   9 1285.43 59.7605   1
  -3   4   8 16.0810 19.0207   1
  -3   4   7 1211.30 55.5287   1
  -3   4   6 910.287 104.790   1
  -3   4   5 3860.18 201.721   1
  -3   4   4 110.449 49.3723   1
  -3   4   3 10578.1 317.091   1
  -3   4  -1 4992.69 221.057   1
  -3   4  -2 314.720 65.4587   1
  -3   4  -3 27.4274 39.8395   1
  -3   4  -4 3687.74 194.354   1
  -3   4  -5 2313.14 158.287   1
  -3   4  -6 78.5858 54.5649   1
  -3   4  -7 18157.7 188.042   1
  -3   4  -8 934.865 36.1184   1
  -3   4  -9 11493.2 125.697   1
  -3   4 -10 315.029 24.2699   1
  -3   4 -11 3159.01 65.6806   1
  -3   4 -12 1279.95 61.6291   1
  -3   4 -13 59.6954 24.1432   1
  -3   4 -14 878.430 59.2442   1
  -3   4 -15 3.06533 23.8141   1
  -3   4 -16 338.445 29.7854   1
  -3   4 -17 1213.14 46.3543   1
  -3   4 -18 91.1233 19.0766   1
  -3   4 -19 3416.07 63.2070   1
  -3   4 -20 515.073 29.2205   1
   3  -3 -19 341.584 32.4332   1
   3  -3 -18 1464.81 66.1618   1
   3  -3 -17 2421.60 88.9905   1
   3  -3 -16 955.934 38.9977   1
   3  -3 -15 122.700 19.5410   1
   3  -3 -14 553.221 31.3467   1
   3  -3 -13 462.683 41.9710   1
   3  -3 -12 886.952 47.7729   1
   3  -3 -11 2356.86 55.9472   1
   3  -3 -10 4778.14 71.8136   1
  -3   3   9 630.760 28.9746   1
  -3   3   8 6162.83 109.899   1
  -3   3   7 1249.90 111.773   1
  -3   3   6 15811.3 368.061   1
  -3   3   5 2417.13 143.897   1
  -3   3   4 2299.99 139.163   1
  -3   3   3 127.513 47.8287   1
   3  -3  -1 93.9893 32.3034   1
   3  -3   0 3284.75 128.865   1
   3  -3   1 17.3202 22.6165   1
   3  -3   2 3668.37 124.741   1
   3  -3   3 32.0108 19.0684   1
  -3   3  -4 4463.83 110.680   1
  -3   3  -5 767.161 85.5708   1
  -3   3  -6 5887.91 232.246   1
  -3   3  -7-8.71467 34.7112   1
  -3   3  -8 21.7952 13.0540   1
  -3   3  -9 41.1513 14.1929   1
  -3   3 -10 3378.57 56.5217   1
  -3   3 -11 27.1661 16.5496   1
  -3   3 -12 7825.49 112.975   1
  -3   3 -13 1697.89 53.2076   1
  -3   3 -14 2807.42 67.4828   1
  -3   3 -15 831.586 38.9467   1
  -3   3 -16 6319.23 132.367   1
  -3   3 -17 267.220 27.4831   1
  -3   3 -18 159.543 30.0022   1
  -3   3 -19 25.9568 20.8590   1
  -3   3 -20 695.126 38.1332   1
   3  -2 -20 73.7744 20.7286   1
   3  -2 -19 24.4047 19.2762   1
   3  -2 -18 89.4854 25.5946   1
   3  -2 -17 2132.03 85.2711   1
   3  -2 -16 1566.83 69.2044   1
   3  -2 -15 1890.55 51.3765   1
   3  -2 -14 3011.02 64.5550   1
   3  -2 -13 3403.78 67.9709   1
   3  -2 -12 428.236 34.2946   1
   3  -2 -11 1267.81 53.0859   1
   3  -2 -10 488.131 30.7053   1
   3  -2  -9 801.336 35.0723   1
   3  -2  -8 100.265 24.8997   1
  -3   2   7 7096.97 174.464   1
  -3   2   6 403.666 61.1089   1
  -3   2   5 6915.54 215.957   1
  -3   2   4 161.417 42.2720   1
   3  -2  -3 10221.7 182.074   1
   3  -2  -2 7166.04 207.208   1
   3  -2  -1 701.382 66.8194   1
   3  -2   0 26.4851 16.4371   1
   3  -2   1 1037.53 73.3993   1
   3  -2   2 181.661 37.4965   1
   3  -2   3 3616.17 130.373   1
   3  -2   4 594.943 44.7079   1
  -3   2  -5 6492.41 93.7650   1
  -3   2  -6 704.097 44.5247   1
  -3   2  -7 17223.6 183.813   1
   3  -2   8 713.654 43.1378   1
   3  -2   9 4201.68 59.5237   1
  -3   2 -10 637.962 29.1961   1
  -3   2 -11 151.422 18.3980   1
  -3   2 -12 98.4620 17.3458   1
  -3   2 -13 4524.59 78.1281   1
  -3   2 -14 1623.61 49.3910   1
  -3   2 -15 3493.42 75.8205   1
  -3   2 -16 55.8482 18.0916   1
  -3   2 -17 6824.33 106.130   1
  -3   2 -18 11.2245 22.7458   1
  -3   2 -19 4142.88 78.7726   1
  -3   2 -20 21.6469 14.0511   1
  -3   2 -21 883.997 29.5561   1
   3  -1 -20 1645.68 63.8771   1
   3  -1 -19 665.021 47.7741   1
   3  -1 -18 212.286 32.0631   1
   3  -1 -17 115.439 19.3005   1
   3  -1 -16 113.210 19.6746   1
   3  -1 -15 350.032 37.6556   1
   3  -1 -14 10.1735 19.5706   1
   3  -1 -13 322.748 25.3763   1
   3  -1 -12 7166.23 91.7273   1
   3  -1 -11 1702.15 44.5058   1
   3  -1 -10 11982.3 109.228   1
   3  -1  -9 1874.67 105.946   1
   3  -1  -8 11790.9 215.685   1
  -3   1   7 1046.73 64.3423   1
  -3   1   6 1251.66 67.4210   1
  -3   1   5 860.962 54.9149   1
   3  -1  -4 613.000 38.1123   1
   3  -1  -3 1308.75 63.7293   1
   3  -1  -2 3923.32 100.746   1
   3  -1  -1 139.182 23.2713   1
   3  -1   0 1581.96 53.2229   1
   3  -1   1 398.063 49.4247   1
   3  -1   2 4172.33 144.981   1
   3  -1   3 3183.63 62.8133   1
  -3   1  -5 871.964 55.7575   1
   3  -1   6 3616.87 108.998   1
   3  -1   7 322.473 38.2788   1
   3  -1   8 13092.0 214.245   1
   3  -1   9 454.258 38.1393   1
   3  -1  10 6766.37 99.2254   1
  -3   1 -11 286.247 26.0144   1
   3  -1  12 1864.47 58.4094   1
  -3   1 -13 1675.90 48.6164   1
  -3   1 -14 7623.38 102.538   1
  -3   1 -15 16.6267 14.3672   1
  -3   1 -16 3320.57 69.9819   1
  -3   1 -17 131.317 22.5652   1
  -3   1 -18 1321.33 48.7567   1
  -3   1 -19 50.2768 14.1472   1
  -3   1 -20 2820.83 60.9593   1
  -3   1 -21 13.8782 12.3598   1
   3   0 -20 235.331 17.9676   1
   3   0 -19 1273.24 41.2806   1
   3   0 -18 1244.62 36.6655   1
   3   0 -17 1542.62 50.4056   1
   3   0 -16 1837.49 56.1843   1
   3   0 -15 1498.56 67.0897   1
   3   0 -14 354.457 26.8987   1
   3   0 -13 1747.16 48.0874   1
   3   0 -12 231.672 20.8663   1
   3   0 -11 15.8498 12.2347   1
   3   0 -10 33.7565 12.8534   1
   3   0  -9 8471.22 217.295   1
   3   0  -8 2114.25 105.228   1
  -3   0   7 7926.06 134.075   1
  -3   0   6 115.349 25.0582   1
   3   0  -5 17964.9 181.946   1
   3   0  -4 1873.17 80.3629   1
   3   0  -3 9836.31 166.766   1
   3   0  -2 10450.2 160.589   1
   3   0  -1 2987.62 80.2731   1
   3   0   0 39.9811 25.8860   1
   3   0   1 3237.63 133.051   1
   3   0   2 161.652 39.6386   1
   3   0   3 8783.70 147.238   1
   3   0   4 1190.51 87.7539   1
   3   0   5 25879.3 404.304   1
   3   0   6 7777.18 154.325   1
   3   0   7 3661.74 108.610   1
   3   0   8 838.227 54.6768   1
   3   0   9 1398.02 115.969   1
   3   0  10 286.608 25.6758   1
   3   0  11 9.54231 15.9077   1
  -3   0 -12 157.619 22.6278   1
  -3   0 -13 3385.88 80.3039   1
   3   0  14 1212.21 51.4783   1
  -3   0 -15 3553.25 86.2723   1
  -3   0 -16 394.786 35.3624   1
  -3   0 -17 7207.16 129.331   1
  -3   0 -18 146.172 22.5914   1
  -3   0 -19 1349.47 46.5583   1
  -3   0 -20 16.4718 11.6993   1
  -3   0 -21 2.00786 11.6492   1
   3   1 -20 84.3583 15.5888   1
   3   1 -19 215.248 22.3209   1
   3   1 -18 8.47366 16.1284   1
   3   1 -17 12.9982 15.9131   1
   3   1 -16-2.92345 20.5051   1
   3   1 -15 56.1999 24.8564   1
   3   1 -14 1662.60 53.5669   1
   3   1 -13 3339.74 54.3450   1
   3   1 -12 7045.30 75.6622   1
   3   1 -11 588.766 22.8472   1
   3   1 -10 5928.33 102.648   1
   3   1  -9 210.625 44.1622   1
   3   1  -8 900.198 72.0700   1
   3   1  -7-19.6420 21.9987   1
   3   1  -6 385.517 37.9500   1
   3   1  -5 502.801 47.8463   1
   3   1  -4 2329.32 88.1707   1
   3   1  -3 3123.68 95.1675   1
   3   1  -2 10147.9 244.796   1
   3   1  -1 416.948 56.4996   1
   3   1   0 1420.15 92.5182   1
   3   1   1 1670.30 97.1355   1
   3   1   2 5765.25 123.541   1
   3   1   3 137.516 23.7008   1
   3   1   4 537.027 39.9703   1
   3   1   5 97.1674 40.3548   1
   3   1   6 13803.8 197.824   1
   3   1   7 3146.90 95.0768   1
   3   1   8 12140.3 330.789   1
  -3  -1 -10 5680.20 79.0741   1
  -3  -1 -11 19.4169 17.7713   1
  -3  -1 -12 8222.86 139.764   1
  -3  -1 -13 165.525 28.4694   1
   3   1  14 4397.63 75.0381   1
  -3  -1 -15 56.4110 16.4623   1
  -3  -1 -16 101.798 18.4403   1
  -3  -1 -17 123.605 24.8389   1
  -3  -1 -18 4323.97 119.426   1
  -3  -1 -19 18.8872 22.9940   1
  -3  -1 -20 2600.83 58.8455   1
  -3  -1 -21 0.23612 11.4839   1
   3   2 -20 1244.65 39.7511   1
   3   2 -19 597.966 34.2715   1
   3   2 -18 225.494 24.3888   1
   3   2 -17 1527.16 54.4733   1
   3   2 -16 178.716 23.4039   1
   3   2 -15 363.736 28.0947   1
   3   2 -14 2591.39 53.3209   1
   3   2 -13 557.866 25.3874   1
   3   2 -12 704.742 26.9456   1
   3   2 -11 2418.20 43.6761   1
   3   2 -10 2258.43 65.8194   1
   3   2  -9 8650.27 220.733   1
   3   2  -8 2034.59 104.305   1
   3   2  -7 3566.26 131.377   1
   3   2  -6 3062.92 116.179   1
   3   2  -5 21312.7 386.971   1
   3   2  -4 7473.80 240.114   1
   3   2  -3 3968.17 117.995   1
   3   2  -2 771.362 53.7749   1
   3   2  -1 140.925 27.9738   1
   3   2   0 2021.82 77.6523   1
   3   2   1 2668.58 87.2219   1
   3   2   2 5355.92 92.7513   1
   3   2   3 2599.28 65.7338   1
   3   2   4 465.100 31.3296   1
   3   2   5 5586.76 111.968   1
   3   2   6 1158.70 99.4225   1
   3   2   7 4795.44 207.090   1
  -3  -2  -9 572.529 79.2734   1
  -3  -2 -10 870.315 44.3115   1
  -3  -2 -11 6513.46 88.5993   1
  -3  -2 -12 5.20718 14.1702   1
  -3  -2 -13 6596.20 130.198   1
  -3  -2 -14 318.825 35.4368   1
  -3  -2 -15 6123.53 131.922   1
  -3  -2 -16 494.158 29.1334   1
  -3  -2 -17 3240.91 68.8227   1
  -3  -2 -18 234.140 25.0038   1
  -3  -2 -19 171.729 22.2775   1
  -3  -2 -20 135.923 18.7685   1
  -3  -2 -21 681.629 27.5862   1
   3   3 -21 37.7973 17.5710   1
   3   3 -20 60.2437 15.8549   1
   3   3 -19 299.336 25.5048   1
   3   3 -18 590.632 34.9798   1
   3   3 -17 31.0079 18.8642   1
   3   3 -16 1011.67 67.7991   1
   3   3 -15 904.805 43.8554   1
   3   3 -14 5272.77 75.3659   1
   3   3 -13 1158.78 35.8352   1
   3   3 -12 2151.56 44.6914   1
   3   3 -11 2499.33 58.7414   1
   3   3 -10 953.048 48.5559   1
   3   3  -9 202.406 67.9980   1
   3   3  -8 902.590 104.508   1
   3   3  -7 347.612 68.9683   1
   3   3  -6 224.785 39.4144   1
   3   3  -5 8231.79 250.064   1
   3   3  -4 4938.71 136.644   1
   3   3  -3 3819.90 172.224   1
   3   3  -2 26413.6 430.572   1
   3   3  -1 1634.14 107.112   1
   3   3   0 79.9428 36.8846   1
   3   3   1 1709.02 102.148   1
   3   3   2 2445.96 84.3052   1
   3   3   3 4360.85 88.4216   1
   3   3   4 241.944 25.5440   1
   3   3   5 6865.44 105.144   1
   3   3   6 12300.6 220.968   1
   3   3   7 5268.25 222.296   1
  -3  -3  -9 38.8621 41.5772   1
  -3  -3 -10 9162.48 134.694   1
  -3  -3 -11 1921.75 49.2673   1
  -3  -3 -12 1280.48 42.9745   1
  -3  -3 -13 1088.73 41.7592   1
  -3  -3 -14-2.41429 15.0823   1
  -3  -3 -15 81.2298 25.4600   1
   3   3  16 2717.43 92.4854   1
  -3  -3 -17 1100.07 55.1419   1
  -3  -3 -18 3308.82 75.7363   1
  -3  -3 -19 362.034 27.5318   1
  -3  -3 -20 2699.53 59.4414   1
  -3  -3 -21 78.6882 11.1698   1
   3   4 -20 165.025 19.1834   1
   3   4 -19 1626.03 50.0160   1
   3   4 -18 743.754 38.1490   1
   3   4 -17 839.162 42.5826   1
   3   4 -16 1754.42 59.5959   1
   3   4 -15 9.90193 27.2511   1
   3   4 -14 34.3178 18.6645   1
   3   4 -13 2158.71 50.3153   1
   3   4 -12 2600.95 45.9705   1
   3   4 -11 4685.04 59.3909   1
   3   4 -10 868.632 114.816   1
   3   4  -9 8628.60 133.592   1
   3   4  -8 1585.50 138.508   1
   3   4  -7 1390.32 85.7900   1
   3   4  -6 716.645 79.4323   1
   3   4  -5 3661.25 168.226   1
   3   4  -4 143.140 31.2781   1
   3   4  -3 887.402 60.5260   1
   3   4  -2 625.689 50.3470   1
   3   4  -1 1675.44 76.5669   1
   3   4   0 1272.45 65.5647   1
   3   4   1 3110.66 136.268   1
   3   4   2 1055.74 79.2439   1
   3   4   3 1990.64 74.6913   1
   3   4   4 733.822 75.1776   1
   3   4   5 9091.71 188.676   1
   3   4   6 2035.40 96.4410   1
   3   4   7 891.396 51.6311   1
  -3  -4  -8 3.54181 24.6450   1
   3   4   9 11700.9 230.171   1
  -3  -4 -10 191.678 24.6918   1
  -3  -4 -11 9124.21 141.083   1
  -3  -4 -12 651.444 43.5875   1
  -3  -4 -13 5408.06 87.6444   1
  -3  -4 -14 1772.05 54.7537   1
  -3  -4 -15 3306.20 74.5934   1
   3   4  16 30.0674 22.3549   1
  -3  -4 -17 1317.48 70.8334   1
  -3  -4 -18 395.860 42.9984   1
  -3  -4 -19 264.821 24.6887   1
  -3  -4 -20-4.96574 13.0281   1
  -3  -4 -21 1849.75 43.0686   1
   3   5 -20 483.377 26.2790   1
   3   5 -19 363.390 26.8913   1
   3   5 -18 1698.32 53.8086   1
   3   5 -17 1659.24 56.5235   1
   3   5 -16 2351.30 55.6274   1
   3   5 -15 2734.09 104.712   1
   3   5 -14 2683.46 68.8692   1
   3   5 -13 1919.39 58.5813   1
   3   5 -12 496.325 26.7736   1
   3   5 -11 156.461 18.1075   1
   3   5 -10 51.5381 14.1115   1
   3   5  -9 7105.83 80.4417   1
   3   5  -8 953.195 120.248   1
   3   5  -7 541.640 89.9136   1
   3   5  -6 14110.6 343.392   1
   3   5  -5 596.850 56.0025   1
   3   5  -4 10853.7 209.971   1
   3   5  -3 3760.44 120.807   1
   3   5  -2 1370.72 73.6921   1
   3   5  -1 4605.36 62.3955   1
   3   5   0 23.7967 14.2558   1
   3   5   1 322.053 51.8407   1
   3   5   2 4348.51 180.867   1
   3   5   3 1068.60 66.8840   1
   3   5   4 8699.09 188.292   1
   3   5   5 1492.66 118.775   1
  -3  -5  -6 7089.67 145.124   1
   3   5   7 4577.73 125.221   1
   3   5   8 6637.18 159.150   1
   3   5   9 1054.25 48.7592   1
   3   5  10 476.801 37.1837   1
   3   5  11 614.915 43.1310   1
  -3  -5 -12 1348.77 63.3362   1
  -3  -5 -13 980.135 57.0886   1
   3   5  14 613.979 35.1186   1
   3   5  15 316.473 28.0040   1
   3   5  16 3855.13 76.4393   1
  -3  -5 -17 95.2801 21.6236   1
  -3  -5 -18 5321.86 127.502   1
  -3  -5 -19 64.4230 24.2374   1
  -3  -5 -20 1830.68 65.9592   1
  -3  -5 -21 8.29679 11.3842   1
   3   6 -19 100.010 18.4848   1
   3   6 -18 1167.06 44.8945   1
   3   6 -17 943.825 60.3618   1
   3   6 -16 39.4381 20.5955   1
   3   6 -15 1107.47 68.7282   1
   3   6 -14 1303.98 51.1399   1
   3   6 -13 1830.68 49.3013   1
   3   6 -12 2527.84 48.7354   1
   3   6 -11 10130.5 92.2655   1
   3   6 -10 438.183 21.3370   1
   3   6  -9 3077.02 55.1703   1
   3   6  -8 17.7488 11.9002   1
   3   6  -6 138.097 43.1130   1
   3   6  -5 2427.36 138.703   1
   3   6  -4 364.885 58.1090   1
   3   6  -3 2479.70 133.317   1
   3   6  -2 3413.70 154.852   1
   3   6  -1 8644.35 116.696   1
   3   6   0 3054.24 83.4025   1
   3   6   1 10461.2 214.163   1
   3   6   2 5652.98 213.205   1
   3   6   3 1195.30 103.408   1
   3   6   4 761.661 62.6448   1
   3   6   5 32.7452 30.1196   1
   3   6   6 317.330 47.0257   1
   3   6   7 14328.3 287.164   1
   3   6   8-1.17436 27.3582   1
  -3  -6  -9 15331.0 180.559   1
   3   6  10 2774.84 83.1487   1
  -3  -6 -11 1368.58 45.2634   1
   3   6  12 542.323 44.2536   1
  -3  -6 -13 2909.20 93.4996   1
   3   6  14 22.0355 23.1481   1
   3   6  15 1152.82 43.3351   1
  -3  -6 -16 49.4901 17.9017   1
  -3  -6 -17 80.3112 19.6300   1
  -3  -6 -18 12.5531 16.0338   1
  -3  -6 -19 3161.99 63.8966   1
  -3  -6 -20 5.40621 16.4317   1
   3   7 -19 542.949 26.9134   1
   3   7 -18 1234.84 61.9441   1
   3   7 -17 3751.47 110.797   1
   3   7 -16 968.088 63.4211   1
   3   7 -15 1132.62 49.0839   1
   3   7 -14 723.257 58.9611   1
   3   7 -13 121.660 24.0517   1
   3   7 -12 264.061 19.8859   1
   3   7 -11 11.8731 14.8759   1
   3   7 -10 1294.00 33.0601   1
   3   7  -9 186.117 15.7892   1
   3   7  -8 14010.4 97.9817   1
   3   7  -7 1956.26 36.4039   1
   3   7  -6 11646.4 148.847   1
   3   7  -5 5635.89 209.525   1
   3   7  -4 1382.47 103.597   1
   3   7  -3 566.778 68.4341   1
   3   7  -2 1170.03 94.7518   1
   3   7  -1 228.105 25.5165   1
   3   7   0 310.569 32.8592   1
   3   7   1 295.086 34.0329   1
   3   7   2 3200.64 109.516   1
   3   7   3 671.277 55.8714   1
   3   7   4 19331.3 429.591   1
   3   7   5 1534.99 131.784   1
   3   7   6 10526.9 344.166   1
   3   7   7 1080.68 123.222   1
   3   7   8 267.862 28.1548   1
   3   7   9 309.489 31.9937   1
  -3  -7 -10 3301.14 91.7118   1
  -3  -7 -11 2094.10 77.1022   1
   3   7  12 1669.41 51.9368   1
   3   7  13 522.209 44.2426   1
  -3  -7 -14 2703.68 68.8461   1
  -3  -7 -15-0.87319 15.9442   1
  -3  -7 -16 6934.45 105.274   1
  -3  -7 -17 400.426 28.2929   1
  -3  -7 -18 1760.38 49.3878   1
  -3  -7 -19 116.337 16.5927   1
  -3  -7 -20 99.1282 13.5337   1
   3   8 -18 0.11951 10.6602   1
   3   8 -17 952.766 32.8500   1
   3   8 -16 1380.22 69.3010   1
   3   8 -15 294.070 28.9260   1
   3   8 -14 2516.14 70.2134   1
   3   8 -13 5219.18 143.078   1
   3   8 -12 49.5988 28.6815   1
   3   8 -11 4410.55 82.9400   1
   3   8 -10 156.390 15.7349   1
   3   8  -9 1696.77 37.5404   1
   3   8  -8 373.537 22.4387   1
   3   8  -7 126.222 13.9906   1
   3   8  -6 622.635 18.2967   1
   3   8  -5 3928.10 48.9309   1
   3   8  -4 6832.03 116.427   1
   3   8  -3 2720.96 141.685   1
   3   8  -2 8067.18 241.827   1
   3   8  -1 8445.87 249.789   1
   3   8   0 2053.29 81.0589   1
   3   8   1 466.304 43.8664   1
   3   8   2 6.93022 32.8146   1
   3   8   3 788.392 62.3969   1
   3   8   4 698.617 63.4359   1
   3   8   5 5443.28 100.790   1
   3   8   6 140.270 23.4760   1
   3   8   7 12624.8 119.907   1
   3   8   8 2125.46 51.9594   1
   3   8   9 7530.93 134.772   1
   3   8  10 187.688 28.9820   1
   3   8  11 337.605 36.4105   1
   3   8  12 29.6301 22.5135   1
   3   8  13 1765.12 75.2101   1
   3   8  14 175.479 21.2431   1
  -3  -8 -15 222.426 24.5070   1
  -3  -8 -16 20.2223 16.3697   1
  -3  -8 -17 2508.57 58.1517   1
  -3  -8 -18 236.953 20.6746   1
  -3  -8 -19 4794.65 65.3957   1
   3   9 -18 84.8270 12.7668   1
   3   9 -17 1097.57 38.5795   1
   3   9 -16 3.76043 15.6893   1
   3   9 -15 470.970 31.3325   1
   3   9 -14 154.655 23.4390   1
   3   9 -13 29.0253 14.2592   1
   3   9 -12 250.472 19.8648   1
   3   9 -11 1050.92 32.5417   1
   3   9 -10 6565.64 76.3427   1
   3   9  -9 1694.03 39.8505   1
   3   9  -8 7209.56 68.0084   1
   3   9  -7 1914.39 34.6424   1
   3   9  -6 524.120 22.6588   1
   3   9  -5 389.579 17.6554   1
   3   9  -4 70.9945 11.4333   1
   3   9  -3 152.406 13.2645   1
   3   9  -2 307.130 19.6244   1
   3   9  -1 3285.10 65.0152   1
   3   9   0 2901.51 79.6121   1
   3   9   1 1852.62 46.0552   1
   3   9   2 9103.73 99.4811   1
   3   9   3 3901.40 71.1181   1
   3   9   4 6228.70 84.1411   1
   3   9   5 1463.42 42.9000   1
   3   9   6 1022.59 49.3022   1
   3   9   7 1053.25 36.8385   1
   3   9   8 2023.83 50.8623   1
   3   9   9 87.4563 17.4786   1
   3   9  10 870.973 47.7280   1
   3   9  11 190.946 29.3694   1
   3   9  12 1399.71 58.0375   1
   3   9  13 286.889 23.6912   1
  -3  -9 -14 5248.09 87.2399   1
  -3  -9 -15 567.672 30.8817   1
  -3  -9 -16 2456.10 55.9620   1
  -3  -9 -17 214.103 19.8915   1
  -3  -9 -18-0.02674 10.6270   1
   3  10 -17 174.880 17.8967   1
   3  10 -16 589.301 29.6511   1
   3  10 -15 600.470 32.5323   1
   3  10 -14 1162.12 44.5906   1
   3  10 -13 1301.21 35.2307   1
   3  10 -12 731.157 24.2240   1
   3  10 -11 547.941 22.2247   1
   3  10 -10 542.427 22.1399   1
   3  10  -9 107.153 13.6466   1
   3  10  -8 1057.90 32.9951   1
   3  10  -7 830.491 25.7523   1
   3  10  -6 2069.01 37.9095   1
   3  10  -5 4520.72 61.4890   1
   3  10  -4 6639.76 83.1918   1
   3  10  -3 720.058 25.3655   1
   3  10  -2 506.057 21.5982   1
   3  10  -1 1120.02 35.7032   1
   3  10   0 2618.43 95.7567   1
   3  10   1 117.973 19.7512   1
   3  10   2 188.990 20.5326   1
   3  10   3 1530.29 45.5108   1
   3  10   4 2686.01 62.4529   1
   3  10   5 4183.98 73.3098   1
   3  10   6 5180.55 110.247   1
   3  10   7 8859.18 144.172   1
  -3 -10  -8 484.124 27.6468   1
   3  10   9 119.747 18.0863   1
   3  10  10 168.355 25.9251   1
   3  10  11 1643.29 63.4036   1
   3  10  12 612.748 45.2397   1
   3  10  13 1.73032 16.3389   1
  -3 -10 -14 168.791 30.9420   1
  -3 -10 -15 1891.79 75.0103   1
  -3 -10 -16 518.306 40.4246   1
  -3 -10 -17 3404.91 84.5861   1
   3  11 -16 17.0041 19.0653   1
   3  11 -15 12.3188 13.2554   1
   3  11 -14 258.514 19.4626   1
   3  11 -13 350.181 22.1463   1
   3  11 -12 1596.73 32.1927   1
   3  11 -11 2167.51 38.1358   1
   3  11 -10 2896.54 51.6037   1
   3  11  -9 1972.79 43.9131   1
   3  11  -8 650.821 23.5888   1
   3  11  -7 70.0169 13.0909   1
   3  11  -6 23.3735 11.6095   1
   3  11  -5 1358.83 32.1902   1
   3  11  -4 448.797 25.5413   1
   3  11  -3 178.174 21.9497   1
   3  11  -2 1572.45 44.8530   1
   3  11  -1 1344.47 53.8741   1
   3  11   0 2368.87 97.0506   1
   3  11   1 4905.13 96.6846   1
   3  11   2 1410.48 54.2014   1
   3  11   3 1790.25 54.7875   1
   3  11   4 74.2907 18.7361   1
   3  11   5 162.063 22.6175   1
   3  11   6 378.636 39.2497   1
   3  11   7 39.8236 24.0229   1
   3  11   8 5.39372 15.9465   1
   3  11   9 1413.09 43.7056   1
  -3 -11 -10 4081.72 100.701   1
  -3 -11 -11 176.389 31.3427   1
  -3 -11 -12 2465.54 86.0435   1
  -3 -11 -13 605.444 32.5265   1
   3  11  14 1797.81 47.9547   1
  -3 -11 -15 530.693 39.0988   1
  -3 -11 -16 1.76459 16.8067   1
   3  12 -15 214.659 19.8844   1
   3  12 -14 1046.40 38.3917   1
   3  12 -13 139.737 22.3726   1
   3  12 -12 329.387 21.8719   1
   3  12 -11 551.009 27.5835   1
   3  12 -10 842.440 29.2683   1
   3  12  -9 2296.66 45.7152   1
   3  12  -8 2890.48 44.5982   1
   3  12  -7 1563.02 34.3471   1
   3  12  -6 4711.33 63.4345   1
   3  12  -5 6.09893 13.7836   1
   3  12  -4 332.245 31.4895   1
   3  12  -3 783.885 43.6006   1
   3  12  -2 255.310 30.4215   1
   3  12  -1 597.334 39.9521   1
   3  12   0 295.435 45.0539   1
   3  12   1 1441.09 56.5204   1
   3  12   2 1655.94 60.0157   1
   3  12   3 2329.68 68.4700   1
   3  12   4 2753.53 72.3125   1
   3  12   5 1489.25 53.7232   1
   3  12   6 265.773 37.2866   1
   3  12   7 1784.91 74.8531   1
   3  12   8 767.557 50.8557   1
   3  12   9 101.107 27.5219   1
  -3 -12 -10 284.487 34.1509   1
  -3 -12 -11 6.85502 21.4057   1
   3  12  12 109.300 19.2749   1
   3  12  13 1313.01 40.8307   1
   3  12  14 1511.48 38.9768   1
  -3 -12 -15 1173.28 45.5993   1
   3  13 -13 1358.18 56.9970   1
   3  13 -12 1225.18 37.4391   1
   3  13 -11 1133.48 40.6642   1
   3  13 -10 448.501 30.7047   1
   3  13  -9 41.8819 19.1116   1
   3  13  -8 120.552 17.3002   1
   3  13  -7 30.8586 14.9721   1
   3  13  -6 515.572 34.7069   1
   3  13  -5 1348.56 72.1518   1
   3  13  -4 727.587 42.2536   1
   3  13  -3 1038.30 49.5550   1
   3  13  -2 1334.78 55.3206   1
   3  13  -1 2086.63 68.3573   1
   3  13   0 744.047 60.3178   1
   3  13   1 2105.65 67.7822   1
   3  13   2-7.43890 20.0368   1
   3  13   3 399.509 34.2564   1
   3  13   4 144.567 24.2171   1
   3  13   5 584.579 36.3146   1
   3  13   6 584.564 54.1254   1
   3  13   7 657.912 53.6120   1
   3  13   8 2187.88 85.4782   1
   3  13   9 35.9309 23.2435   1
  -3 -13 -12 366.840 22.1596   1
   3  13  13 300.717 20.0801   1
   3  14 -11 1171.86 47.6066   1
   3  14 -10 1209.89 54.1595   1
   3  14  -9 683.738 47.3299   1
   3  14  -8 140.966 17.9446   1
   3  14  -7 1154.34 42.4906   1
   3  14  -6 580.666 46.3131   1
   3  14  -5 1733.18 76.9277   1
   3  14  -4 253.007 28.4101   1
   3  14  -3 8.30124 19.6081   1
   3  14  -2 46.1857 22.1577   1
   3  14  -1 928.583 46.7121   1
   3  14   0 472.123 49.6840   1
   3  14   1 1168.68 51.1346   1
   3  14   2 2555.43 70.9255   1
   3  14   3 1482.34 54.2635   1
   3  14   4 863.153 41.7489   1
   3  14   5 1173.56 45.0879   1
   3  14   6 156.163 32.7907   1
   3  14   7 79.3009 28.3047   1
   3  14   8-22.3216 21.0048   1
   3  14   9 382.318 34.7337   1
   3  14  11 1016.65 53.1014   1
   3  14  12 296.868 29.6178   1
   3  15  -9 277.839 28.6830   1
   3  15  -8 128.455 26.6979   1
   3  15  -7 157.672 18.0789   1
   3  15  -6 604.443 40.5722   1
   3  15  -5 738.576 47.7130   1
   3  15  -4 2870.95 67.5935   1
   3  15  -3 1632.52 39.7132   1
   3  15  -2 1096.77 35.2416   1
   3  15  -1 442.887 32.3411   1
   3  15   0 43.5313 26.3648   1
   3  15   1 604.847 36.8038   1
   3  15   2 96.0319 21.9582   1
   3  15   3 719.466 36.3988   1
   3  15   4 375.786 28.0011   1
   3  15   5 359.391 41.3985   1
   3  15   6 1767.15 72.1919   1
   3  15   7 232.531 32.1495   1
   3  15   8 2542.38 71.8342   1
   3  15   9 90.8980 26.0441   1
   3  16  -6 84.7356 17.0446   1
   3  16  -5 13.3845 13.0945   1
   3  16  -4 30.7767 15.0042   1
   3  16  -3 246.864 22.4462   1
   3  16  -2 466.200 28.6525   1
   3  16  -1 502.722 22.7605   1
   3  16   0 1965.00 48.8095   1
   3  16   1 879.246 29.1642   1
   3  16   2 390.079 25.6656   1
   3  16   3 596.360 28.0140   1
   3  16   4 90.1412 24.6998   1
   3  16   5 221.279 29.0999   1
   3  16   6 33.8119 20.7191   1
   4 -12  -4 27.5678 16.4044   1
   4 -12  -3 18.6982 16.9554   1
   4 -12  -2 919.028 44.5308   1
  -4  12   1 8.18870 16.8115   1
  -4  12   0 1384.11 57.2836   1
  -4  12  -1 64.0424 23.3660   1
  -4  12  -2 522.372 42.1815   1
  -4  12  -3 71.1648 25.5339   1
  -4  12  -4 464.597 40.8257   1
  -4 -16   4 1123.30 53.6276  -2
  -4  12  -5 1123.30 53.6276   1
  -4 -16   5 1007.94 49.8144  -2
  -4  12  -6 1007.94 49.8144   1
   4 -11  -8 214.666 26.1349   1
  -4  11   7 1365.25 37.8076   1
   4 -11  -6 727.012 44.0680   1
  -4  11   5 2073.40 54.4381   1
  -4  11   4 6.62500 14.8007   1
  -4  11   3 866.157 57.7226   1
  -4  11   2 32.4207 13.8335   1
  -4  11   1 48.0008 19.4671   1
  -4  11   0 347.447 28.7354   1
  -4  11  -1 547.443 33.4462   1
  -4 -15   1 496.142 39.9702  -2
  -4  11  -2 496.142 39.9702   1
  -4 -15   2 1653.50 64.0854  -2
  -4  11  -3 1653.50 64.0854   1
  -4 -15   3 555.879 49.3331  -2
  -4  11  -4 555.879 49.3331   1
  -4 -15   4 2079.76 82.4802  -2
  -4  11  -5 2079.76 82.4802   1
  -4 -15   5 312.721 39.7853  -2
  -4  11  -6 312.721 39.7853   1
  -4 -15   6 2472.94 82.8534  -2
  -4  11  -7 2472.94 82.8534   1
  -4 -15   7 120.599 26.8855  -2
  -4  11  -8 120.599 26.8855   1
  -4 -15   8 1676.37 40.2204  -2
  -4  11  -9 1676.37 40.2204   1
  -4 -15   9 365.682 35.3599  -2
  -4  11 -10 365.682 35.3599   1
   4 -10 -10 890.919 46.2498   1
   4 -10  -9-6.51060 17.3220   1
   4 -10  -8 835.293 49.6320   1
   4 -10  -7 62.4826 23.4121   1
   4 -10  -6 7.84107 20.8823   1
  -4  10   5 193.304 23.9669   1
  -4  10   4 2015.16 63.2983   1
  -4  10   3 138.438 24.5137   1
  -4  10   2 3781.22 85.8814   1
  -4  10   1 160.657 24.7639   1
  -4  10   0 1201.43 51.6820   1
  -4  10  -1 5.24206 19.0518   1
  -4 -14   1 667.085 52.2577  -2
  -4  10  -2 667.085 52.2577   1
  -4 -14   2 1558.90 68.2609  -2
  -4  10  -3 1558.90 68.2609   1
  -4 -14   3 632.946 36.1059  -2
  -4  10  -4 632.946 36.1059   1
  -4 -14   4 365.579 29.3162  -2
  -4  10  -5 365.579 29.3162   1
  -4 -14   5 2555.65 96.6598  -2
  -4  10  -6 2555.65 96.6598   1
  -4 -14   6 320.794 43.3684  -2
  -4  10  -7 320.794 43.3684   1
  -4 -14   7 3620.66 105.067  -2
  -4  10  -8 3620.66 105.067   1
  -4 -14   8 54.3051 27.1615  -2
  -4  10  -9 54.3051 27.1615   1
  -4 -14   9 2732.09 79.2955  -2
  -4  10 -10 2732.09 79.2955   1
  -4 -14  10 134.715 30.7640  -2
  -4  10 -11 134.715 30.7640   1
  -4 -14  11 817.106 45.1296  -2
  -4  10 -12 817.106 45.1296   1
   4  -9 -12 122.656 16.4146   1
   4  -9 -11 266.144 31.0452   1
   4  -9 -10 96.7564 24.2880   1
   4  -9  -9 1487.50 67.9617   1
   4  -9  -8 61.5353 18.4460   1
   4  -9  -7 2801.80 71.7589   1
  -4   9   6 217.657 25.0575   1
  -4   9   5 1836.56 85.0083   1
  -4   9   4 306.338 31.0591   1
  -4   9   3 174.114 24.5257   1
  -4   9   2 25.9489 18.9992   1
  -4   9   1 508.808 35.7454   1
  -4   9   0 6.04347 18.1152   1
  -4   9  -1 1397.29 72.8553   1
  -4 -13   0 1899.32 87.9252  -2
  -4   9  -1 1899.32 87.9252   1
  -4   9  -2 131.580 64.6525   1
  -4 -13   1 369.430 34.3917  -2
  -4   9  -2 369.430 34.3917   1
  -4 -13   2 3134.73 107.141  -2
  -4   9  -3 3134.73 107.141   1
  -4 -13   3 26.4883 21.6370  -2
  -4   9  -4 26.4883 21.6370   1
  -4 -13   4 6101.07 104.768  -2
  -4   9  -5 6101.07 104.768   1
  -4 -13   5 1088.67 46.4429  -2
  -4   9  -6 1088.67 46.4429   1
  -4 -13   6 1880.07 90.9743  -2
  -4   9  -7 1880.07 90.9743   1
  -4 -13   7 878.763 64.4639  -2
  -4   9  -8 878.763 64.4639   1
  -4 -13   8 1816.92 81.4036  -2
  -4   9  -9 1816.92 81.4036   1
  -4 -13   9 2053.97 78.8524  -2
  -4   9 -10 2053.97 78.8524   1
  -4 -13  10 2347.59 71.3964  -2
  -4   9 -11 2347.59 71.3964   1
  -4 -13  12 1412.21 55.0286  -2
  -4   9 -13 1412.21 55.0286   1
   4  -8 -14 1213.71 34.9434   1
   4  -8 -13 18.5120 12.5373   1
   4  -8 -12 1126.61 57.9168   1
   4  -8 -11 5.38790 19.0456   1
   4  -8 -10 1255.83 65.3131   1
   4  -8  -9-10.2205 15.7402   1
  -4   8   8 83.4510 21.3972   1
  -4   8   7 158.415 19.1561   1
  -4   8   6 1605.86 57.4479   1
  -4   8   5 1095.60 60.5156   1
  -4   8   4 4689.68 121.970   1
  -4   8   3 125.232 23.8577   1
  -4   8   2 1874.22 61.3428   1
  -4   8   1 960.580 45.9280   1
  -4   8   0 1094.15 48.3547   1
  -4   8  -1 3835.07 267.220   1
  -4 -12   0 4870.72 99.1030  -2
  -4   8  -1 4870.72 99.1030   1
  -4   8  -2 2188.40 202.691   1
  -4 -12   1 3334.71 81.7919  -2
  -4   8  -2 3334.71 81.7919   1
  -4 -12   2 1285.41 70.1089  -2
  -4   8  -3 1285.41 70.1089   1
  -4 -12   3 1501.25 72.3745  -2
  -4   8  -4 1501.25 72.3745   1
  -4 -12   4 144.049 28.3316  -2
  -4   8  -5 144.049 28.3316   1
  -4 -12   5 9523.37 108.657  -2
  -4   8  -6 9523.37 108.657   1
  -4   8  -7 186.763 72.2067   1
  -4 -12   6 626.703 32.5943  -2
  -4   8  -7 626.703 32.5943   1
  -4 -12   7 5864.20 108.166  -2
  -4   8  -8 5864.20 108.166   1
  -4 -12   8 600.298 39.5915  -2
  -4   8  -9 600.298 39.5915   1
  -4 -12   9 2051.65 63.1294  -2
  -4   8 -10 2051.65 63.1294   1
  -4 -12  10 1108.60 44.4836  -2
  -4   8 -11 1108.60 44.4836   1
  -4 -12  11 286.257 40.0670  -2
  -4   8 -12 286.257 40.0670   1
  -4 -12  12 445.166 28.9530  -2
  -4   8 -13 445.166 28.9530   1
  -4 -12  13 569.594 21.7494  -2
  -4   8 -14 569.594 21.7494   1
  -4 -12  14 341.399 29.2406  -2
  -4   8 -15 341.399 29.2406   1
   4  -7 -15 253.062 23.8215   1
   4  -7 -14 28.3381 13.9497   1
   4  -7 -13 138.762 19.2580   1
   4  -7 -12 2.81778 18.9018   1
   4  -7 -11 1587.78 74.9125   1
   4  -7 -10 52.8848 19.2542   1
  -4   7   9 4287.56 90.7596   1
  -4   7   8 1789.59 60.4587   1
  -4   7   7 2261.79 66.1898   1
  -4   7   6 15.3131 17.5753   1
  -4   7   5 22.0906 17.4979   1
  -4   7   4 856.202 42.7196   1
  -4   7   3 642.980 50.2567   1
  -4   7   2 448.964 33.7486   1
  -4   7   1 3563.00 81.4698   1
  -4   7   0 230.798 26.9370   1
  -4   7  -1 3658.72 110.970   1
  -4 -11   0 4178.90 136.777  -2
  -4   7  -1 4178.90 136.777   1
  -4 -11   1 906.880 48.2267  -2
  -4   7  -2 906.880 48.2267   1
  -4 -11   2 3828.25 111.430  -2
  -4   7  -3 3828.25 111.430   1
  -4 -11   3 2492.08 65.7654  -2
  -4   7  -4 2492.08 65.7654   1
  -4 -11   4 2068.52 61.2398  -2
  -4   7  -5 2068.52 61.2398   1
  -4 -11   5 1217.73 50.6278  -2
  -4   7  -6 1217.73 50.6278   1
  -4 -11   6 2515.96 73.1422  -2
  -4   7  -7 2515.96 73.1422   1
  -4 -11   7 1462.12 45.3224  -2
  -4   7  -8 1462.12 45.3224   1
  -4 -11   8 2120.13 66.9445  -2
  -4   7  -9 2120.13 66.9445   1
  -4   7 -10 49.3191 25.1249   1
  -4 -11   9 137.514 27.5728  -2
  -4   7 -10 137.514 27.5728   1
  -4 -11  10 2471.78 55.2632  -2
  -4   7 -11 2471.78 55.2632   1
  -4 -11  11 215.341 21.3679  -2
  -4   7 -12 215.341 21.3679   1
  -4 -11  12 2371.80 65.8872  -2
  -4   7 -13 2371.80 65.8872   1
  -4 -11  13 278.667 27.1646  -2
  -4   7 -14 278.667 27.1646   1
  -4 -11  14 1437.39 44.6617  -2
  -4   7 -15 1437.39 44.6617   1
  -4 -11  15 280.995 21.0073  -2
  -4   7 -16 280.995 21.0073   1
   4  -6 -16 1192.86 40.4882   1
   4  -6 -15 13.3458 14.5354   1
   4  -6 -14 869.585 48.0485   1
  -4   6  11 3.47136 23.9394   1
  -4   6  10 175.634 36.0724   1
  -4   6   9 79.2448 30.9917   1
  -4   6   8 2441.50 103.803   1
  -4   6   7 2121.02 85.5812   1
  -4   6   6 2547.68 65.7743   1
  -4   6   5 1411.93 50.3595   1
  -4   6   4 2988.38 71.5212   1
  -4   6   3 89.4227 21.0418   1
  -4   6   2 201.038 33.2217   1
  -4   6   1 67.7293 25.1294   1
  -4   6   0 707.942 112.382   1
  -4 -10  -1 1394.73 74.6279  -2
  -4   6   0 1394.73 74.6279   1
  -4 -10   0 1730.49 80.4095  -2
  -4   6  -1 1730.49 80.4095   1
  -4 -10   1 6831.32 104.618  -2
  -4   6  -2 6831.32 104.618   1
  -4 -10   2 2651.82 65.6112  -2
  -4   6  -3 2651.82 65.6112   1
  -4 -10   3 6512.07 100.834  -2
  -4   6  -4 6512.07 100.834   1
  -4 -10   4 1244.88 41.2507  -2
  -4   6  -5 1244.88 41.2507   1
  -4 -10   5 6479.35 87.0051  -2
  -4   6  -6 6479.35 87.0051   1
  -4 -10   6 817.804 36.3526  -2
  -4   6  -7 817.804 36.3526   1
  -4 -10   7 4820.29 102.177  -2
  -4   6  -8 4820.29 102.177   1
  -4 -10   8 3452.70 82.5100  -2
  -4   6  -9 3452.70 82.5100   1
  -4 -10   9 1736.94 48.3906  -2
  -4   6 -10 1736.94 48.3906   1
  -4 -10  10 1190.30 40.0603  -2
  -4   6 -11 1190.30 40.0603   1
  -4 -10  11 751.309 33.4097  -2
  -4   6 -12 751.309 33.4097   1
  -4 -10  12 516.829 38.1584  -2
  -4   6 -13 516.829 38.1584   1
  -4 -10  13 3455.43 81.0814  -2
  -4   6 -14 3455.43 81.0814   1
  -4 -10  14 500.199 33.1325  -2
  -4   6 -15 500.199 33.1325   1
  -4 -10  15 3164.08 65.4109  -2
  -4   6 -16 3164.08 65.4109   1
  -4 -10  16 59.3235 16.4577  -2
  -4   6 -17 59.3235 16.4577   1
   4  -5 -17 136.860 23.3768   1
   4  -5 -16-3.34489 10.6432   1
   4  -5 -15 197.332 19.5080   1
   4  -5 -14 95.6578 18.1496   1
   4  -5 -13 2626.67 94.7697   1
   4  -5 -12 210.125 34.8343   1
   4  -5 -11 3124.83 68.5077   1
  -4   5  10 1464.31 51.2027   1
  -4   5   9 1184.15 46.8136   1
  -4   5   8 92.8516 18.4918   1
  -4   5   7 208.408 28.8236   1
  -4   5   6 957.713 50.7293   1
  -4   5   5 10.0624 14.4481   1
  -4   5   4 1526.55 49.6696   1
  -4   5   3 2114.51 80.0358   1
  -4   5   2 489.401 42.0224   1
  -4   5   1 6583.25 137.510   1
  -4   5   0 29.5403 17.4460   1
  -4   5  -1 3145.76 104.063   1
  -4  -9   0 3257.16 72.3646  -2
  -4   5  -1 3257.16 72.3646   1
  -4   5  -2 2306.24 88.4849   1
  -4  -9   1 2932.93 66.4817  -2
  -4   5  -2 2932.93 66.4817   1
  -4  -9   2 4662.44 80.8027  -2
  -4   5  -3 4662.44 80.8027   1
  -4  -9   3 5405.98 86.3941  -2
  -4   5  -4 5405.98 86.3941   1
  -4  -9   4 8502.60 93.4603  -2
  -4   5  -5 8502.60 93.4603   1
  -4  -9   5 5255.21 76.9048  -2
  -4   5  -6 5255.21 76.9048   1
  -4  -9   6 1788.34 48.2604  -2
  -4   5  -7 1788.34 48.2604   1
  -4  -9   7 1031.85 39.0020  -2
  -4   5  -8 1031.85 39.0020   1
  -4  -9   8 1604.03 48.9707  -2
  -4   5  -9 1604.03 48.9707   1
  -4  -9   9 3701.50 69.3551  -2
  -4   5 -10 3701.50 69.3551   1
  -4  -9  10 10867.4 115.060  -2
  -4   5 -11 10867.4 115.060   1
  -4  -9  11 46.2226 23.3385  -2
  -4   5 -12 46.2226 23.3385   1
  -4  -9  12 1523.13 60.9777  -2
  -4   5 -13 1523.13 60.9777   1
  -4  -9  13 1787.14 61.0430  -2
  -4   5 -14 1787.14 61.0430   1
  -4  -9  14 1477.22 51.9688  -2
  -4   5 -15 1477.22 51.9688   1
  -4  -9  15 1227.11 44.0358  -2
  -4   5 -16 1227.11 44.0358   1
  -4  -9  16 1479.71 44.8749  -2
  -4   5 -17 1479.71 44.8749   1
  -4  -9  17 334.355 22.7733  -2
  -4   5 -18 334.355 22.7733   1
   4  -4 -17 393.720 34.0449   1
   4  -4 -16 1947.22 74.0545   1
   4  -4 -15 6.27263 13.1157   1
   4  -4 -14 330.222 25.6032   1
   4  -4 -13 527.338 48.2335   1
   4  -4 -12 779.221 52.1729   1
   4  -4 -11 26.3199 17.0817   1
   4  -4 -10 2301.65 58.3637   1
  -4   4   9 4107.31 80.1425   1
   4  -4  -8 3280.48 70.7145   1
   4  -4  -7 4102.10 106.044   1
  -4   4   6 2677.02 84.9176   1
   4  -4  -5 220.656 21.3958   1
  -4   4   4 2834.96 98.4076   1
  -4   4   3 686.172 35.7252   1
  -4   4   2 234.244 24.6047   1
  -4   4   1 434.546 24.0864   1
  -4   4   0 828.100 56.0635   1
  -4   4  -1 910.542 51.4372   1
  -4  -8   0 4358.54 114.420  -2
  -4   4  -1 4358.54 114.420   1
  -4   4  -2 10935.8 181.248   1
  -4  -8   1 12580.6 175.187  -2
  -4   4  -2 12580.6 175.187   1
  -4   4  -3 1926.86 77.8760   1
  -4  -8   2 2238.92 78.6790  -2
  -4   4  -3 2238.92 78.6790   1
  -4  -8   3 6815.42 93.9199  -2
  -4   4  -4 6815.42 93.9199   1
  -4  -8   4 3590.68 60.3222  -2
  -4   4  -5 3590.68 60.3222   1
  -4  -8   5 6020.53 78.3396  -2
  -4   4  -6 6020.53 78.3396   1
  -4  -8   6 3754.17 64.5252  -2
  -4   4  -7 3754.17 64.5252   1
  -4  -8   7 4700.03 74.3565  -2
  -4   4  -8 4700.03 74.3565   1
  -4  -8   8 3257.71 63.6648  -2
  -4   4  -9 3257.71 63.6648   1
  -4  -8   9 964.576 38.4370  -2
  -4   4 -10 964.576 38.4370   1
  -4  -8  10 823.661 34.2298  -2
  -4   4 -11 823.661 34.2298   1
  -4  -8  11 3644.70 64.7821  -2
  -4   4 -12 3644.70 64.7821   1
  -4  -8  12 1387.32 76.1144  -2
  -4   4 -13 1387.32 76.1144   1
  -4  -8  13 7306.19 174.584  -2
  -4   4 -14 7306.19 174.584   1
  -4  -8  14 706.700 42.2808  -2
  -4   4 -15 706.700 42.2808   1
  -4  -8  15 1574.91 54.1621  -2
  -4   4 -16 1574.91 54.1621   1
  -4  -8  16 717.733 36.5070  -2
  -4   4 -17 717.733 36.5070   1
  -4  -8  17 1019.21 36.9250  -2
  -4   4 -18 1019.21 36.9250   1
  -4   4 -19 37.7813 12.2443   1
   4  -3 -18 23.7789 17.0607   1
   4  -3 -17 239.544 29.7034   1
   4  -3 -16-2.62003 18.8440   1
   4  -3 -15 1450.00 70.2290   1
   4  -3 -14 596.748 31.2687   1
   4  -3 -13 3789.07 72.2255   1
   4  -3 -12 718.948 33.6548   1
   4  -3 -11 424.491 27.2496   1
   4  -3 -10 1289.04 43.6262   1
   4  -3  -9 14.0751 16.1288   1
   4  -3  -8 131.121 19.9169   1
   4  -3  -7 916.056 51.3365   1
   4  -3  -6 6120.09 120.540   1
   4  -3  -5 2433.91 75.4248   1
   4  -3  -4 454.997 35.8739   1
  -4   3   3 9178.71 135.576   1
   4  -3  -1 10278.8 277.555   1
   4  -3   0 1255.89 96.3368   1
   4  -3   1 234.048 47.0436   1
   4  -3   2 2732.52 131.525   1
  -4  -7   2 1816.03 165.585  -2
  -4   3  -3 1816.03 165.585   1
  -4  -7   3 6271.04 117.773  -2
  -4   3  -4 6271.04 117.773   1
  -4  -7   4 715.318 49.7768  -2
  -4   3  -5 715.318 49.7768   1
  -4  -7   5 3218.56 92.8465  -2
  -4   3  -6 3218.56 92.8465   1
  -4  -7   6 9109.32 152.490  -2
  -4   3  -7 9109.32 152.490   1
  -4   3  -8 77.3037 45.1269   1
  -4  -7   7 522.566 36.9637  -2
  -4   3  -8 522.566 36.9637   1
  -4   3  -9 9463.42 331.322   1
  -4  -7   8 10267.5 140.156  -2
  -4   3  -9 10267.5 140.156   1
  -4  -7   9 501.493 36.9802  -2
  -4   3 -10 501.493 36.9802   1
  -4  -7  10 3400.75 82.2084  -2
  -4   3 -11 3400.75 82.2084   1
  -4  -7  11 584.080 38.6605  -2
  -4   3 -12 584.080 38.6605   1
  -4  -7  12 2385.62 93.5424  -2
  -4   3 -13 2385.62 93.5424   1
  -4  -7  13 2758.10 97.8106  -2
  -4   3 -14 2758.10 97.8106   1
  -4  -7  14 2002.61 90.2210  -2
  -4   3 -15 2002.61 90.2210   1
  -4  -7  15 1274.04 71.1736  -2
  -4   3 -16 1274.04 71.1736   1
  -4  -7  16 1473.40 51.0071  -2
  -4   3 -17 1473.40 51.0071   1
  -4   3 -18 713.142 33.6237   1
  -4   3 -19 3186.84 59.0642   1
   4  -2 -18 2227.14 70.2729   1
   4  -2 -17 263.195 31.0340   1
   4  -2 -16 67.0856 24.3532   1
   4  -2 -15 5.83457 21.5512   1
   4  -2 -14 952.287 54.4887   1
   4  -2 -13 54.1546 25.5265   1
   4  -2 -12 4737.77 104.693   1
   4  -2 -11 1229.87 55.3766   1
   4  -2 -10 1847.30 49.1973   1
   4  -2  -9 2144.96 51.6366   1
   4  -2  -8 2305.85 54.3701   1
   4  -2  -7 927.594 48.4267   1
   4  -2  -6 6198.55 114.806   1
   4  -2  -5 107.489 44.0901   1
   4  -2  -4 1553.91 113.989   1
   4  -2  -3 920.346 61.6693   1
   4  -2  -2 1519.69 115.610   1
   4  -2  -1 408.365 63.8471   1
   4  -2   0 14407.5 326.432   1
   4  -2   1 255.320 51.1342   1
   4  -2   2 1879.06 115.858   1
   4  -2   3 6800.28 213.421   1
   4  -2   4 4019.28 165.207   1
  -4  -6   3 5044.51 229.916  -2
  -4   2  -4 5044.51 229.916   1
   4  -2   5 416.953 61.2356   1
  -4  -6   4 10610.8 355.159  -2
  -4   2  -5 10610.8 355.159   1
  -4   2  -6 2754.52 109.833   1
  -4  -6   5 7000.55 96.9832  -2
  -4   2  -6 7000.55 96.9832   1
  -4   2  -7 29.0113 44.0057   1
  -4  -6   6 3739.12 74.3857  -2
  -4   2  -7 3739.12 74.3857   1
  -4   2  -8 387.934 73.1413   1
  -4  -6   7 2170.13 85.2481  -2
  -4   2  -8 2170.13 85.2481   1
  -4   2  -9 125.501 49.4854   1
  -4  -6   8 1004.76 62.6667  -2
  -4   2  -9 1004.76 62.6667   1
  -4  -6   9 8755.97 167.513  -2
  -4   2 -10 8755.97 167.513   1
  -4  -6  10 3511.21 98.5609  -2
  -4   2 -11 3511.21 98.5609   1
  -4  -6  11 6376.77 101.598  -2
  -4   2 -12 6376.77 101.598   1
  -4   2 -13 127.142 27.4130   1
  -4  -6  12 434.044 37.9858  -2
  -4   2 -13 434.044 37.9858   1
  -4   2 -14 3735.26 250.923   1
  -4  -6  13 5009.42 99.4592  -2
  -4   2 -14 5009.42 99.4592   1
  -4   2 -15 46.0094 47.6046   1
  -4  -6  14 580.737 57.7960  -2
  -4   2 -15 580.737 57.7960   1
  -4  -6  15 735.119 60.9070  -2
  -4   2 -16 735.119 60.9070   1
  -4  -6  16 1336.50 71.9165  -2
  -4   2 -17 1336.50 71.9165   1
  -4   2 -18 50.2235 18.6281   1
  -4   2 -19-1.84143 13.1716   1
  -4   2 -20 376.903 29.3480   1
   4  -1 -19 101.772 22.7861   1
   4  -1 -18 159.259 24.3620   1
   4  -1 -17 1952.57 72.1026   1
   4  -1 -16 200.158 21.2524   1
   4  -1 -15 4016.97 113.509   1
   4  -1 -14 965.724 39.2733   1
   4  -1 -13 221.814 21.3756   1
   4  -1 -12 234.765 21.6758   1
   4  -1 -11 54.4661 14.9625   1
   4  -1 -10 87.4973 17.0202   1
   4  -1  -9 10.8874 12.2685   1
   4  -1  -8 119.904 16.1732   1
   4  -1  -7 5687.22 248.427   1
   4  -1  -6 108.001 47.2928   1
   4  -1  -5 19828.8 405.414   1
   4  -1  -4 5322.69 148.934   1
   4  -1  -3 11576.3 204.226   1
   4  -1  -2 1756.30 76.1743   1
   4  -1  -1 59.6915 35.6339   1
   4  -1   0 236.013 50.3252   1
   4  -1   1 4221.81 176.985   1
   4  -1   2 621.514 71.4979   1
   4  -1   3 1252.33 98.2233   1
   4  -1   4 20.8779 29.2890   1
  -4   1  -5 2989.65 113.069   1
   4  -1   6 1764.73 88.5468   1
  -4   1  -7 12221.7 329.689   1
  -4  -5   6 13072.0 129.378  -2
  -4   1  -7 13072.0 129.378   1
  -4   1  -8-8.40029 29.9408   1
  -4  -5   7 2695.04 64.5433  -2
  -4   1  -8 2695.04 64.5433   1
  -4   1  -9 4229.95 195.862   1
  -4  -5   8 8087.05 90.9822  -2
  -4   1  -9 8087.05 90.9822   1
  -4  -5   9 1789.32 44.0743  -2
  -4   1 -10 1789.32 44.0743   1
  -4   1 -11 41.3905 54.9360   1
  -4  -5  10 3569.24 77.1126  -2
  -4   1 -11 3569.24 77.1126   1
  -4   1 -12 1046.75 138.553   1
  -4  -5  11 3152.01 98.9988  -2
  -4   1 -12 3152.01 98.9988   1
  -4   1 -13 634.990 44.0745   1
  -4   1 -14 1376.58 157.726   1
  -4  -5  13 3883.58 125.274  -2
  -4   1 -14 3883.58 125.274   1
  -4   1 -15 3866.58 251.274   1
  -4  -5  14 4194.24 127.547  -2
  -4   1 -15 4194.24 127.547   1
  -4  -5  15 209.000 44.0043  -2
  -4   1 -16 209.000 44.0043   1
  -4   1 -17 2806.78 96.8729   1
  -4   1 -18 40.0351 24.0039   1
  -4   1 -19 4555.70 106.441   1
  -4   1 -20 78.4788 20.1736   1
   4   0 -19 354.928 34.7800   1
   4   0 -18 833.413 43.3859   1
   4   0 -17 39.0722 16.1626   1
   4   0 -16 96.1630 24.1835   1
   4   0 -15 139.318 29.7563   1
   4   0 -14 3191.13 71.7532   1
   4   0 -13 475.826 28.0480   1
   4   0 -12 3462.27 67.4714   1
   4   0 -11 1480.61 43.9464   1
   4   0 -10 2218.35 51.5979   1
   4   0  -9 50.2163 14.0402   1
   4   0  -8 4069.75 63.8263   1
   4   0  -7 80.4972 40.1818   1
   4   0  -6 19500.7 426.253   1
   4   0  -5 14038.2 251.000   1
   4   0  -4 21809.3 296.174   1
   4   0  -3 3165.05 108.576   1
   4   0  -2 15700.1 362.141   1
   4   0  -1 1341.98 106.835   1
   4   0   0 2400.01 137.197   1
   4   0   1 1761.17 116.528   1
   4   0   2 4255.39 179.570   1
   4   0   3 14.3305 30.2710   1
   4   0   4 205.073 49.4374   1
   4   0   5 968.954 51.3172   1
  -4   0  -6-5.58267 22.6816   1
  -4   0  -7 529.986 45.9814   1
  -4   0  -8 5156.58 197.551   1
   4   4  -7 6255.41 85.4263  -2
   4   0   8 6255.41 85.4263   1
   4   4  -8 2949.45 62.5489  -2
   4   0   9 2949.45 62.5489   1
  -4   0 -10 13671.9 336.487   1
   4   4  -9 14342.1 136.883  -2
   4   0  10 14342.1 136.883   1
  -4   0 -11 284.634 49.1112   1
   4   4 -10 848.499 40.0403  -2
   4   0  11 848.499 40.0403   1
  -4   0 -12 3179.07 81.3708   1
   4   4 -11 3963.90 103.910  -2
   4   0  12 3963.90 103.910   1
  -4   0 -13 42.0028 22.7801   1
  -4  -4  12 1409.54 79.0711  -2
  -4   0 -13 1409.54 79.0711   1
  -4   0 -14 156.953 30.1678   1
  -4   0 -15 32.6133 25.3043   1
  -4   0 -16 254.829 37.8865   1
  -4   0 -17 627.818 51.9282   1
  -4   0 -18 626.229 49.9450   1
  -4   0 -20 1806.23 66.8845   1
   4   1 -19 817.594 31.3973   1
   4   1 -18 982.669 51.3020   1
   4   1 -17 1966.14 51.1552   1
   4   1 -16 630.632 44.6637   1
   4   1 -15 1128.99 43.9308   1
   4   1 -14 148.406 21.3780   1
   4   1 -13 10.9760 14.2832   1
   4   1 -12 701.462 33.9584   1
   4   1 -11 2025.07 50.2380   1
   4   1 -10 615.189 28.9610   1
   4   1  -9 2027.45 46.8167   1
   4   1  -8 2933.92 74.8265   1
   4   1  -7 6904.60 200.151   1
   4   1  -6 1581.41 93.6429   1
   4   1  -5 17834.8 281.695   1
   4   1  -4 1423.34 87.3786   1
   4   1  -3 11258.1 311.647   1
   4   1  -2 1258.83 109.217   1
   4   1  -1 696.198 80.0021   1
   4   1   0 898.386 89.1623   1
   4   1   1 3696.02 169.595   1
   4   1   2 36.6064 30.1276   1
   4   1   3 2621.88 146.722   1
   4   1   4 87.1091 25.6769   1
   4   1   5 14063.6 254.064   1
   4   1   6 868.032 61.1344   1
   4   1   7 5851.53 122.247   1
   4   1   8 768.298 87.0365   1
   4   3  -7 6406.01 247.866  -2
   4   1   8 6406.01 247.866   1
   4   3  -8 8115.95 99.5420  -2
   4   1   9 8115.95 99.5420   1
   4   1  10 11.8339 46.9837   1
  -4  -3   9 3108.66 70.7555  -2
  -4  -1 -10 3108.66 70.7555   1
  -4  -1 -11 2154.30 172.878   1
   4   3 -10 3327.10 69.1800  -2
   4   1  11 3327.10 69.1800   1
   4   1  12 1747.88 114.943   1
  -4  -3  11 4252.50 86.5821  -2
  -4  -1 -12 4252.50 86.5821   1
   4   1  13 9079.46 126.253   1
  -4  -3  12 10214.5 131.483  -2
  -4  -1 -13 10214.5 131.483   1
  -4  -1 -14 1075.67 49.5253   1
  -4  -1 -15 2506.67 78.4679   1
  -4  -1 -16-3.30133 25.3387   1
  -4  -1 -17 2442.35 66.3543   1
  -4  -1 -18 248.455 24.9816   1
  -4  -1 -19 778.623 35.1931   1
  -4  -1 -20 702.677 45.0274   1
   4   2 -19 314.448 31.3203   1
   4   2 -18 257.464 32.2166   1
   4   2 -17 146.950 31.4911   1
   4   2 -15 1014.47 33.2191   1
   4   2 -14 1478.91 40.3831   1
   4   2 -13 1500.93 39.1985   1
   4   2 -12 2667.24 50.4386   1
   4   2 -11 1819.05 41.2448   1
   4   2 -10 2916.80 88.0108   1
   4   2  -9 1418.86 43.6832   1
   4   2  -8 11.2462 17.1963   1
   4   2  -7 423.332 96.8570   1
   4   2  -6 6198.27 259.702   1
   4   2  -5 3917.34 199.628   1
   4   2  -4 2564.38 115.234   1
   4   2  -3 8627.04 202.688   1
   4   2  -2 10156.4 213.154   1
   4   2  -1 105.333 30.1025   1
   4   2   0 5151.84 147.440   1
   4   2   1 182.027 35.2971   1
   4   2   2 2183.09 94.8488   1
   4   2   3 17.6985 23.7877   1
   4   2   4 2059.63 77.0368   1
   4   2   5 2065.81 68.3364   1
   4   2   6 688.633 71.5325   1
   4   2  -5 4227.68 197.492  -2
   4   2   6 4227.68 197.492   1
   4   2   7 1018.00 96.5756   1
   4   2  -6 6145.40 243.237  -2
   4   2   7 6145.40 243.237   1
   4   2   8 13648.2 260.275   1
   4   2   9 2666.01 123.189   1
  -4  -2   8 2641.70 59.5076  -2
  -4  -2  -9 2641.70 59.5076   1
   4   2  10 12892.5 226.679   1
  -4  -2   9 13867.1 135.656  -2
  -4  -2 -10 13867.1 135.656   1
   4   2  11 438.195 62.3329   1
  -4  -2  10 3016.76 71.8851  -2
  -4  -2 -11 3016.76 71.8851   1
  -4  -2 -12 325.822 32.4096   1
  -4  -2  11 2001.77 88.4106  -2
  -4  -2 -12 2001.77 88.4106   1
   4   2  13 66.9492 17.4231   1
  -4  -2 -14 2.58048 14.3179   1
   4   2  15 88.4043 16.9131   1
  -4  -2 -16 1641.49 71.7775   1
  -4  -2 -17 161.733 33.4854   1
  -4  -2 -18 4381.62 117.068   1
  -4  -2 -19 290.193 24.7665   1
  -4  -2 -20 3959.61 66.6404   1
   4   3 -19 1519.33 60.4777   1
   4   3 -18 1464.22 66.2471   1
   4   3 -17 374.758 41.4442   1
   4   3 -16 427.405 30.5754   1
   4   3 -15 3.03099 13.3972   1
   4   3 -14-4.70085 13.5505   1
   4   3 -13 262.741 24.8888   1
   4   3 -12 596.372 34.2509   1
   4   3 -11 3113.78 95.2275   1
   4   3 -10 1149.04 41.8035   1
   4   3  -9 3951.83 72.3558   1
   4   3  -8 9174.17 105.031   1
   4   3  -7 6118.54 114.235   1
   4   3  -5 19909.5 477.198   1
   4   3  -4 6792.87 276.894   1
   4   3  -3 1224.86 118.715   1
   4   3  -2 1366.01 81.7385   1
   4   3  -1 4455.96 141.402   1
   4   3   0 106.671 31.7711   1
   4   3   1 5130.17 146.418   1
   4   3   2 379.111 43.5087   1
   4   3   3 3679.40 159.289   1
   4   3   4 2365.96 74.9531   1
   4   3   5 3921.44 107.644   1
   4   1  -4 6085.11 239.674  -2
   4   3   5 6085.11 239.674   1
   4   3   6 800.527 65.1492   1
   4   3   7 335.651 49.5832   1
   4   3   8 1160.69 83.4184   1
   4   3   9 1254.16 91.8665   1
  -4  -1   8 3840.57 71.6423  -2
  -4  -3  -9 3840.57 71.6423   1
   4   3  10 1837.97 89.4475   1
  -4  -1   9 3589.45 72.4138  -2
  -4  -3 -10 3589.45 72.4138   1
   4   3  11 3569.83 64.2122   1
   4   3  12 94.9991 17.7802   1
   4   3  13 7430.30 97.2170   1
  -4  -3 -14 6.72670 14.1741   1
   4   3  15 3781.49 75.6547   1
  -4  -3 -16 485.156 33.9179   1
  -4  -3 -17 97.7024 20.5753   1
  -4  -3 -18 133.153 29.9862   1
  -4  -3 -19 4.81671 21.5176   1
  -4  -3 -20 393.829 24.0844   1
   4   4 -19 618.783 42.2689   1
   4   4 -18 317.270 36.2823   1
   4   4 -17 1537.52 73.3714   1
   4   4 -16 939.858 42.5706   1
   4   4 -15 869.557 34.6621   1
   4   4 -14 1570.99 45.8832   1
   4   4 -13 181.485 20.0721   1
   4   4 -12 1682.82 46.2534   1
   4   4 -11 943.776 41.1854   1
   4   4 -10 834.860 37.8176   1
   4   4  -9 35.8282 16.8860   1
   4   4  -8 2780.17 81.0411   1
   4   4  -7 425.463 33.7121   1
   4   4  -6 80.2149 41.2865   1
   4   4  -5 17942.2 311.904   1
   4   4  -4 15859.4 284.629   1
   4   4  -3 5511.65 243.214   1
   4   4  -2 8113.60 284.714   1
   4   4  -1 8.84158 34.1819   1
   4   4   0 2290.44 145.212   1
   4   4   1 224.453 55.5600   1
   4   4   2 165.471 32.9438   1
   4   4   3 65.0998 39.2241   1
   4   4   4 5008.48 139.061   1
   4   4   5 2567.42 110.593   1
   4   4   6 5610.14 223.178   1
   4   0  -5 17431.5 415.262  -2
   4   4   6 17431.5 415.262   1
   4   4   7 6658.94 190.467   1
  -4  -4  -8 6758.87 107.004   1
   4   4   9 2740.64 51.9833   1
  -4   0   8 6261.69 129.726  -2
  -4  -4  -9 6261.69 129.726   1
   4   4  10 2991.11 47.9384   1
   4   4  11 75.4540 15.9989   1
   4   4  12 35.6212 15.5237   1
   4   4  13 19.2832 16.5424   1
   4   4  14 3620.55 73.4214   1
   4   4  15 27.0335 17.2575   1
  -4  -4 -16 3994.09 83.9626   1
  -4  -4 -17 249.647 25.9163   1
  -4  -4 -18 3258.10 70.1876   1
  -4  -4 -19 802.559 47.8087   1
  -4  -4 -20 1346.73 53.9852   1
   4   5 -19 17.7156 20.4893   1
   4   5 -18 136.079 29.9263   1
   4   5 -17 99.1267 29.4245   1
   4   5 -16-2.35167 16.7159   1
   4   5 -15 189.438 24.5031   1
   4   5 -14 162.669 20.3509   1
   4   5 -13 3301.97 80.3383   1
   4  -1  14 4090.41 124.964  -2
   4   5 -13 4090.41 124.964   1
   4   5 -12 1876.34 86.2318   1
   4  -1  13 2412.32 96.5455  -2
   4   5 -12 2412.32 96.5455   1
   4   5 -11 3020.03 103.556   1
   4  -1  12 3813.70 115.208  -2
   4   5 -11 3813.70 115.208   1
   4   5 -10 4604.44 273.231   1
   4  -1  11 4903.79 123.185  -2
   4   5 -10 4903.79 123.185   1
   4   5  -9 2172.36 77.4707   1
   4  -1  10 2530.50 87.3500  -2
   4   5  -9 2530.50 87.3500   1
   4   5  -8 3480.78 93.6874   1
   4  -1   9 6810.90 98.4547  -2
   4   5  -8 6810.90 98.4547   1
   4   5  -7 3263.36 86.4984   1
   4  -1   8 3132.23 92.3214  -2
   4   5  -7 3132.23 92.3214   1
   4   5  -6 319.171 31.2296   1
   4  -1   7 9393.61 153.980  -2
   4   5  -6 9393.61 153.980   1
   4   5  -5 2541.31 122.431   1
   4   5  -4 226.533 42.0028   1
   4   5  -3 172.916 36.5184   1
   4   5  -2 2158.36 105.576   1
   4   5  -1 6805.98 180.204   1
   4   5   0 619.793 58.4208   1
   4   5   1 2961.68 162.377   1
   4   5   2 3995.79 178.872   1
   4   5   3 1165.17 95.2244   1
   4   5   5 443.260 72.3945   1
   4   5   6-10.3246 33.7439   1
   4   5   7 886.963 75.6209   1
   4   5   8 1032.37 35.6562   1
   4   5   9 1527.83 35.6770   1
   4   5  10 4472.97 61.3234   1
   4   5  11 6755.86 77.1987   1
   4   5  12 986.815 38.4527   1
   4   5  13 5931.38 91.4477   1
   4   5  14 1523.61 49.1994   1
  -4  -5 -15 935.745 39.2464   1
  -4  -5 -16 9.20789 18.1248   1
  -4  -5 -17 226.535 24.5586   1
  -4  -5 -18 417.079 28.2459   1
  -4  -5 -19 607.868 29.5221   1
  -4  -5 -20 413.845 22.5069   1
   4   6 -19 534.641 23.0583   1
   4   6 -18 845.243 50.6799   1
   4   6 -17 1577.42 50.9326   1
   4   6 -16 2248.10 51.3878   1
   4   6 -15 1100.27 65.8629   1
   4  -2  16 1180.80 71.4876  -2
   4   6 -15 1180.80 71.4876   1
   4   6 -14 843.516 62.0767   1
   4  -2  15 776.892 65.2018  -2
   4   6 -14 776.892 65.2018   1
   4   6 -13 1133.80 70.3376   1
   4  -2  14 3707.57 123.734  -2
   4   6 -13 3707.57 123.734   1
   4   6 -12 320.146 42.4463   1
   4  -2  13 384.260 52.2470  -2
   4   6 -12 384.260 52.2470   1
   4   6 -11 91.1165 23.1338   1
   4  -2  12 3799.43 124.185  -2
   4   6 -11 3799.43 124.185   1
   4  -2  11 4094.28 84.7084  -2
   4   6 -10 4094.28 84.7084   1
   4   6  -9 3035.83 71.6330   1
   4  -2  10 7069.37 152.348  -2
   4   6  -9 7069.37 152.348   1
   4   6  -8 1152.56 34.6609   1
   4  -2   9 1316.77 68.2467  -2
   4   6  -8 1316.77 68.2467   1
   4   6  -7 2212.22 43.8573   1
   4  -2   8 2160.36 80.6081  -2
   4   6  -7 2160.36 80.6081   1
   4   6  -6 4470.85 70.3372   1
   4  -2   7 4441.10 106.952  -2
   4   6  -6 4441.10 106.952   1
   4   6  -5 4933.68 172.519   1
   4   6  -4 12613.3 265.885   1
   4   6  -3 328.720 49.3186   1
   4   6  -2 2882.67 124.251   1
   4   6  -1 5508.23 167.480   1
   4   6   0 6821.81 181.747   1
   4   6   1 35.6133 28.0282   1
   4   6   2 1241.17 113.963   1
   4   6   4 2004.40 154.730   1
   4   6   5 5653.25 260.719   1
   4   6   6 2475.81 77.7505   1
   4   6   7 7204.73 95.2814   1
   4   6   8 3521.79 55.3233   1
   4   6   9 281.661 24.5881   1
   4   6  10 460.017 22.7906   1
   4   6  11 1127.83 33.7189   1
   4   6  12 1164.93 41.4741   1
   4   6  13 306.626 25.8104   1
   4   6  14 3357.52 69.2633   1
  -4  -6 -15 207.546 23.3676   1
  -4  -6 -16 3015.05 69.8500   1
  -4  -6 -17 213.515 23.1293   1
  -4  -6 -18 1165.04 40.4848   1
  -4  -6 -19 32.7971 13.5119   1
   4   7 -18 21.5037 17.4424   1
   4   7 -17 17.4308 21.9646   1
   4  -3  18 391.267 35.6374  -2
   4   7 -17 391.267 35.6374   1
   4   7 -16 83.0410 29.0260   1
   4  -3  17 759.074 59.8975  -2
   4   7 -16 759.074 59.8975   1
   4   7 -15 1848.87 84.2296   1
   4  -3  16 1999.46 87.8818  -2
   4   7 -15 1999.46 87.8818   1
   4   7 -14 440.712 46.6697   1
   4  -3  15 1452.99 81.7938  -2
   4   7 -14 1452.99 81.7938   1
   4   7 -13 4166.11 89.7542   1
   4  -3  14 4239.18 125.521  -2
   4   7 -13 4239.18 125.521   1
   4   7 -12 3212.76 79.4358   1
   4  -3  13 3469.16 114.842  -2
   4   7 -12 3469.16 114.842   1
   4  -3  12 787.845 36.5481  -2
   4   7 -11 787.845 36.5481   1
   4  -3  11 2052.51 64.9912  -2
   4   7 -10 2052.51 64.9912   1
   4   7  -9 475.081 31.4596   1
   4  -3  10 530.107 36.9660  -2
   4   7  -9 530.107 36.9660   1
   4   7  -8 37.0760 28.0421   1
   4  -3   9 6241.11 101.137  -2
   4   7  -8 6241.11 101.137   1
   4   7  -7 554.774 44.6015   1
   4  -3   8 694.258 36.6921  -2
   4   7  -7 694.258 36.6921   1
   4   7  -6 162.681 20.6821   1
   4  -3   7 5960.33 65.9466  -2
   4   7  -6 5960.33 65.9466   1
   4   7  -5 139.467 24.4643   1
   4  -3   6 2301.54 46.3350  -2
   4   7  -5 2301.54 46.3350   1
   4  -3   5 637.828 31.8622  -2
   4   7  -4 637.828 31.8622   1
   4   7  -3 6374.11 252.688   1
   4  -3   4 7275.65 95.7346  -2
   4   7  -3 7275.65 95.7346   1
   4   7  -2 1454.82 123.318   1
   4   7  -1 15358.6 384.631   1
   4   7   0 5040.43 220.882   1
   4   7   1 2339.29 154.581   1
   4   7   2 855.347 58.5630   1
   4   7   3 1240.79 52.0585   1
   4   7   4-1.82864 19.6483   1
   4   7   5 177.913 26.0516   1
   4   7   6 101.998 25.9200   1
   4   7   7 707.030 35.4057   1
   4   7   8 1540.69 38.0313   1
   4   7   9 10143.2 113.561   1
   4   7  10 10093.8 121.291   1
   4   7  11 2706.69 51.5858   1
   4   7  12 253.862 19.8327   1
   4   7  13 1041.66 41.3152   1
   4   7  14 56.1501 17.1725   1
  -4  -7 -15 1481.28 49.4014   1
  -4  -7 -16 141.773 20.8445   1
  -4  -7 -17 512.538 28.8644   1
  -4  -7 -18 229.037 20.7704   1
  -4  -7 -19 885.517 29.7580   1
   4   8 -18 544.403 20.0421   1
   4   8 -17 1444.94 61.8281   1
   4  -4  18 1475.93 43.0209  -2
   4   8 -17 1475.93 43.0209   1
   4   8 -16 748.655 52.0429   1
   4  -4  17 894.098 32.4477  -2
   4   8 -16 894.098 32.4477   1
   4   8 -15 553.596 34.9609   1
   4  -4  16 1213.57 46.8549  -2
   4   8 -15 1213.57 46.8549   1
   4   8 -14 166.291 34.3945   1
   4  -4  15 448.875 35.5480  -2
   4   8 -14 448.875 35.5480   1
   4   8 -13 272.714 43.0777   1
   4  -4  14 3762.12 82.7222  -2
   4   8 -13 3762.12 82.7222   1
   4  -4  13 1747.75 49.9079  -2
   4   8 -12 1747.75 49.9079   1
   4  -4  12 2104.40 66.9488  -2
   4   8 -11 2104.40 66.9488   1
   4   8 -10 1192.83 61.4662   1
   4  -4  11 1081.65 39.4317  -2
   4   8 -10 1081.65 39.4317   1
   4   8  -9 987.304 59.2038   1
   4  -4  10 1110.94 38.3309  -2
   4   8  -9 1110.94 38.3309   1
   4   8  -8 1342.16 40.2261   1
   4  -4   9 2788.61 66.6397  -2
   4   8  -8 2788.61 66.6397   1
   4   8  -7 1105.26 35.0448   1
   4  -4   8 3428.68 57.5430  -2
   4   8  -7 3428.68 57.5430   1
   4   8  -6 4545.66 78.5859   1
   4  -4   7 4546.32 54.9179  -2
   4   8  -6 4546.32 54.9179   1
   4   8  -5 1799.88 40.5948   1
   4  -4   6 4934.80 64.7885  -2
   4   8  -5 4934.80 64.7885   1
   4   8  -4 2417.09 76.9504   1
   4  -4   5 3318.53 40.9208  -2
   4   8  -4 3318.53 40.9208   1
   4   8  -3 1126.65 56.3031   1
   4  -4   4 5405.75 65.9713  -2
   4   8  -3 5405.75 65.9713   1
   4   8  -2 159.430 29.2108   1
   4  -4   3 1807.49 48.0134  -2
   4   8  -2 1807.49 48.0134   1
   4   8  -1 1235.26 114.793   1
   4  -4   2 10062.7 90.6235  -2
   4   8  -1 10062.7 90.6235   1
   4   8   0 4235.85 209.024   1
   4  -4   1 4807.64 78.7480  -2
   4   8   0 4807.64 78.7480   1
   4   8   1 2253.50 155.465   1
   4  -4   0 2775.06 89.5217  -2
   4   8   1 2775.06 89.5217   1
   4   8   2 1486.91 60.2722   1
   4  -4  -1 1801.58 75.6665  -2
   4   8   2 1801.58 75.6665   1
   4   8   3 1322.21 40.0134   1
   4   8   4 2163.27 53.7736   1
   4   8   5 605.046 29.9575   1
   4   8   6 3041.88 89.3295   1
   4   8   7 51.6882 23.8063   1
   4   8   8 443.844 28.1427   1
   4   8   9 603.321 27.5611   1
   4   8  10 15.9101 16.0015   1
   4   8  11 59.9545 17.5650   1
   4   8  12 9853.48 117.579   1
   4   8  13 1154.55 33.8353   1
  -4  -8 -14 3715.32 73.2084   1
  -4  -8 -15 25.0337 15.8064   1
  -4  -8 -16 892.151 35.6847   1
  -4  -8 -17 12.3906 13.4138   1
  -4  -8 -18 175.426 16.4920   1
   4   9 -17 409.893 32.9111   1
   4  -5  18 401.958 24.7256  -2
   4   9 -17 401.958 24.7256   1
   4  -5  17 1377.70 36.0410  -2
   4   9 -16 1377.70 36.0410   1
   4   9 -15 1911.61 79.6576   1
   4  -5  16 1813.07 43.2145  -2
   4   9 -15 1813.07 43.2145   1
   4  -5  15 2042.89 42.5158  -2
   4   9 -14 2042.89 42.5158   1
   4  -5  14 2035.12 62.0699  -2
   4   9 -13 2035.12 62.0699   1
   4  -5  13 1039.61 48.7333  -2
   4   9 -12 1039.61 48.7333   1
   4   9 -11-2.49441 20.3172   1
   4  -5  12 50.8536 25.7246  -2
   4   9 -11 50.8536 25.7246   1
   4   9 -10 470.798 45.9855   1
   4  -5  11 6569.71 76.8972  -2
   4   9 -10 6569.71 76.8972   1
   4   9  -9 842.356 56.4447   1
   4  -5  10 2573.98 49.2908  -2
   4   9  -9 2573.98 49.2908   1
   4  -5   9 879.871 30.4846  -2
   4   9  -8 879.871 30.4846   1
   4   9  -7 151.027 21.2756   1
   4  -5   8 731.387 28.2858  -2
   4   9  -7 731.387 28.2858   1
   4   9  -6 419.036 28.8807   1
   4  -5   7 1253.08 33.7543  -2
   4   9  -6 1253.08 33.7543   1
   4   9  -5 3766.19 73.9654   1
   4  -5   6 5056.93 58.4673  -2
   4   9  -5 5056.93 58.4673   1
   4   9  -4 10107.7 92.5532   1
   4  -5   5 10399.5 96.8826  -2
   4   9  -4 10399.5 96.8826   1
   4   9  -3 5908.73 127.494   1
   4  -5   4 6050.77 87.4284  -2
   4   9  -3 6050.77 87.4284   1
   4   9  -2 3446.74 100.956   1
   4  -5   3 4685.68 76.8408  -2
   4   9  -2 4685.68 76.8408   1
   4   9  -1 520.861 78.0187   1
   4  -5   2 2422.55 49.4277  -2
   4   9  -1 2422.55 49.4277   1
   4  -5   1 2672.50 57.3444  -2
   4   9   0 2672.50 57.3444   1
   4   9   1 39.3634 14.1806   1
   4  -5   0 48.0099 35.2417  -2
   4   9   1 48.0099 35.2417   1
   4   9   2 110.094 16.1470   1
   4   9   3 24.5937 16.8361   1
   4   9   4 687.444 34.5209   1
   4   9   5 1688.57 50.4601   1
   4   9   6 631.757 41.6231   1
   4   9   7 3763.03 94.3003   1
   4   9   8 2347.39 75.1823   1
  -4  -9  -9 1895.14 43.7097   1
  -4  -9 -10 648.948 33.4862   1
   4   9  11 1441.44 47.2659   1
   4   9  12 208.878 23.5525   1
   4   9  13 90.5364 19.9791   1
  -4  -9 -14 41.3578 24.2350   1
  -4  -9 -15 1493.77 67.1197   1
  -4  -9 -16 60.0074 21.4442   1
  -4  -9 -17 1689.26 62.7843   1
  -4  -9 -18 72.2625 19.1423   1
   4  -6  17 51.7665 15.2243  -2
   4  10 -16 51.7665 15.2243   1
   4  -6  16 1708.37 39.2124  -2
   4  10 -15 1708.37 39.2124   1
   4  -6  15 755.333 31.3937  -2
   4  10 -14 755.333 31.3937   1
   4  -6  14 1867.09 46.5759  -2
   4  10 -13 1867.09 46.5759   1
   4  -6  13 536.159 26.9331  -2
   4  10 -12 536.159 26.9331   1
   4  10 -11 488.002 42.0961   1
   4  -6  12 793.916 36.0676  -2
   4  10 -11 793.916 36.0676   1
   4  10 -10 1199.52 65.5812   1
   4  -6  11 1488.04 46.1745  -2
   4  10 -10 1488.04 46.1745   1
   4  -6  10 1042.69 34.2732  -2
   4  10  -9 1042.69 34.2732   1
   4  10  -8 2581.85 86.7879   1
   4  -6   9 3603.91 57.1183  -2
   4  10  -8 3603.91 57.1183   1
   4  10  -7 2959.92 54.7514   1
   4  -6   8 4606.30 88.7418  -2
   4  10  -7 4606.30 88.7418   1
   4  10  -6 927.543 41.3000   1
   4  -6   7 1117.92 48.9540  -2
   4  10  -6 1117.92 48.9540   1
   4  10  -5 668.004 49.8632   1
   4  -6   6 4397.45 59.2151  -2
   4  10  -5 4397.45 59.2151   1
   4  10  -4 606.838 32.0452   1
   4  -6   5 1157.36 39.6819  -2
   4  10  -4 1157.36 39.6819   1
   4  10  -3 2531.44 59.7514   1
   4  -6   4 5603.83 93.7852  -2
   4  10  -3 5603.83 93.7852   1
   4  -6   3 3023.25 64.2117  -2
   4  10  -2 3023.25 64.2117   1
   4  10  -1 4703.51 113.895   1
   4  -6   2 7046.17 100.169  -2
   4  10  -1 7046.17 100.169   1
   4  10   0 1926.11 55.5414   1
   4  -6   1 1775.03 134.822  -2
   4  10   0 1775.03 134.822   1
   4  10   1 949.468 32.3295   1
   4  10   2 2063.16 59.0016   1
   4  10   3 155.982 22.6249   1
   4  10   4 4362.84 82.6078   1
   4  10   5 392.700 29.4787   1
   4  10   6 1328.72 46.5731   1
   4  10   7 19.9921 20.8014   1
   4  10   8 4301.56 102.340   1
   4  10   9 551.119 40.2881   1
   4  10  10 2254.09 46.8307   1
   4  10  11 1173.32 43.6770   1
   4  10  12 2003.82 57.0981   1
   4  10  13 474.554 29.4962   1
  -4 -10 -14 603.227 30.4828   1
  -4 -10 -15 75.9696 22.8231   1
  -4 -10 -16 148.757 24.5936   1
  -4 -10 -17 225.282 24.7530   1
   4  11 -15-13.3745 14.6293   1
   4  -7  16 160.172 21.2596  -2
   4  11 -15 160.172 21.2596   1
   4  11 -14 379.369 30.8355   1
   4  -7  15 904.400 38.9767  -2
   4  11 -14 904.400 38.9767   1
   4  -7  14 237.074 19.4827  -2
   4  11 -13 237.074 19.4827   1
   4  11 -12 14.6379 21.2201   1
   4  -7  13 1318.13 41.7289  -2
   4  11 -12 1318.13 41.7289   1
   4  11 -11 25.3208 15.5149   1
   4  -7  12 106.352 22.9044  -2
   4  11 -11 106.352 22.9044   1
   4  11 -10 8.80181 15.8149   1
   4  -7  11 1350.96 44.1819  -2
   4  11 -10 1350.96 44.1819   1
   4  -7  10 176.073 18.3619  -2
   4  11  -9 176.073 18.3619   1
   4  11  -8 873.197 51.8898   1
   4  -7   9 1933.55 43.2212  -2
   4  11  -8 1933.55 43.2212   1
   4  11  -7 1131.84 44.8304   1
   4  -7   8 1465.86 45.1876  -2
   4  11  -7 1465.86 45.1876   1
   4  11  -6 3158.46 72.5426   1
   4  -7   7 3186.87 76.8878  -2
   4  11  -6 3186.87 76.8878   1
   4  11  -5 1420.64 50.5479   1
   4  -7   6 1520.80 84.5814  -2
   4  11  -5 1520.80 84.5814   1
   4  11  -4 991.316 40.2843   1
   4  -7   5 1915.68 84.7426  -2
   4  11  -4 1915.68 84.7426   1
   4  11  -3 863.774 31.2364   1
   4  -7   4 1953.14 88.3672  -2
   4  11  -3 1953.14 88.3672   1
   4  11  -2 511.977 42.5590   1
   4  -7   3 2941.69 73.3704  -2
   4  11  -2 2941.69 73.3704   1
   4  11  -1 403.505 37.0185   1
   4  -7   2 903.071 46.6488  -2
   4  11  -1 903.071 46.6488   1
   4  11   0 1184.25 73.2444   1
   4  11   1 318.267 32.1080   1
   4  11   2-5.94909 19.9469   1
   4  11   3 1342.22 54.1039   1
   4  11   4 483.935 32.7751   1
   4  11   5 3033.80 70.0811   1
   4  11   6 1614.89 51.4143   1
   4  11   7 4094.47 125.404   1
   4  11   8 1172.05 69.7120   1
   4  11   9 469.789 48.4285   1
   4  11  10 479.613 32.5269   1
   4  11  11 15.1450 15.2142   1
   4  11  12 1159.38 42.3934   1
   4  11  13 525.143 28.8228   1
   4  11  14 54.1123 14.0714   1
  -4 -11 -15 2396.70 67.2510   1
  -4 -11 -16 112.581 17.7971   1
   4  -8  15 403.030 38.0361  -2
   4  12 -14 403.030 38.0361   1
   4  -8  14 976.847 54.3247  -2
   4  12 -13 976.847 54.3247   1
   4  -8  13 694.134 37.1806  -2
   4  12 -12 694.134 37.1806   1
   4  12 -11 371.807 35.7257   1
   4  -8  12 388.912 33.0368  -2
   4  12 -11 388.912 33.0368   1
   4  -8  11 1484.93 41.7587  -2
   4  12 -10 1484.93 41.7587   1
   4  -8  10 2026.74 48.9308  -2
   4  12  -9 2026.74 48.9308   1
   4  12  -8 723.932 46.7047   1
   4  -8   9 747.181 33.9770  -2
   4  12  -8 747.181 33.9770   1
   4  12  -7 710.961 37.6138   1
   4  -8   8 3972.74 81.5119  -2
   4  12  -7 3972.74 81.5119   1
   4  12  -6 582.900 34.5437   1
   4  -8   7 691.322 41.5876  -2
   4  12  -6 691.322 41.5876   1
   4  12  -5 4773.34 88.4399   1
   4  -8   6 8860.66 119.395  -2
   4  12  -5 8860.66 119.395   1
   4  12  -4 118.770 21.7487   1
   4  -8   5 211.504 39.2084  -2
   4  12  -4 211.504 39.2084   1
   4  12  -3 1420.49 40.5467   1
   4  12  -2 1725.38 79.1457   1
   4  -8   3 1860.10 64.2276  -2
   4  12  -2 1860.10 64.2276   1
   4  12  -1 1330.40 78.9361   1
   4  -8   2 2944.21 107.784  -2
   4  12  -1 2944.21 107.784   1
   4  12   0 810.558 62.9846   1
   4  12   1 704.979 42.8124   1
   4  12   2 710.018 42.0781   1
   4  12   3 14.3554 20.7042   1
   4  12   4 251.319 29.2753   1
   4  12   5 309.882 31.3099   1
   4  12   6 2334.94 98.9103   1
   4  12   7 20.5133 27.6192   1
   4  12   8 440.981 44.6371   1
   4  12   9 4407.91 87.7634   1
   4  12  10 1087.45 43.6788   1
   4  12  11 488.290 46.6085   1
   4  12  12 1333.75 64.5150   1
   4  12  13 161.088 27.4954   1
  -4 -12 -14 417.164 20.8378   1
  -4 -12 -15 152.661 16.7905   1
   4  -9  14 48.1571 28.1943  -2
   4  13 -13 48.1571 28.1943   1
   4  -9  13 723.164 48.6634  -2
   4  13 -12 723.164 48.6634   1
   4  13 -11 58.7209 21.4703   1
   4  -9  12 83.0120 35.0833  -2
   4  13 -11 83.0120 35.0833   1
   4  13 -10 567.718 43.1517   1
   4  -9  11 1717.54 50.5238  -2
   4  13 -10 1717.54 50.5238   1
   4  -9  10 2852.18 51.4622  -2
   4  13  -9 2852.18 51.4622   1
   4  13  -8 1534.73 45.1585   1
   4  -9   9 1629.37 52.8883  -2
   4  13  -8 1629.37 52.8883   1
   4  13  -7 1212.57 41.5829   1
   4  -9   8 1216.46 70.7803  -2
   4  13  -7 1216.46 70.7803   1
   4  13  -6 1411.31 45.9847   1
   4  -9   7 1856.73 85.8245  -2
   4  13  -6 1856.73 85.8245   1
   4  13  -5 1325.73 45.2624   1
   4  13  -4 942.542 63.1184   1
   4  13  -3 26.2577 18.0525   1
   4  -9   4 18.0531 40.8799  -2
   4  13  -3 18.0531 40.8799   1
   4  13  -2 656.908 32.6026   1
   4  13  -1 200.085 29.1285   1
   4  13   0 471.680 54.0114   1
   4  13   1 2686.70 75.5893   1
   4  13   2 530.801 37.5058   1
   4  13   3 2637.44 72.6730   1
   4  13   4 1004.41 46.2070   1
   4  13   5 555.888 35.8137   1
   4  13   6 2362.66 96.7956   1
   4  13   7 559.429 48.9304   1
   4  13   8 581.177 35.7992   1
   4  13   9 84.9411 19.1074   1
   4  13  10 247.548 23.1995   1
   4  13  11 280.919 34.9036   1
   4  13  12 399.390 35.6504   1
   4  13  13 1197.14 47.3864   1
   4  14 -10 54.2641 20.8852   1
   4 -10  10 2341.08 73.6593  -2
   4  14  -9 2341.08 73.6593   1
   4 -10   9 46.0955 31.8743  -2
   4  14  -8 46.0955 31.8743   1
   4  14  -7 257.450 30.5172   1
   4 -10   8 2553.30 86.0336  -2
   4  14  -7 2553.30 86.0336   1
   4  14  -6 30.7622 23.3047   1
   4 -10   7 255.311 44.0600  -2
   4  14  -6 255.311 44.0600   1
   4  14  -5 1932.38 77.9196   1
   4  14  -4 468.063 44.0514   1
   4  14  -3 722.723 35.4305   1
   4 -10   4 843.027 64.6270  -2
   4  14  -3 843.027 64.6270   1
   4  14  -2 1807.90 46.4139   1
   4  14  -1 614.664 30.4705   1
   4  14   0 1121.34 47.3132   1
   4  14   1 1289.82 41.8611   1
   4  14   2 86.7137 23.4598   1
   4  14   3 4.14540 19.8781   1
   4  14   4 1064.01 44.5671   1
   4  14   5 105.742 32.9305   1
   4  14   6 1239.32 49.3784   1
   4  14   7 2706.35 67.2062   1
   4  14   8 861.858 38.1487   1
   4  14   9 718.401 32.6759   1
   4  14  10 1202.37 59.0733   1
   4  14  11 360.675 32.8257   1
   4 -11   9 2372.56 71.7037  -2
   4  15  -8 2372.56 71.7037   1
   4  15  -7 132.281 18.4365   1
   4 -11   8 118.851 33.7947  -2
   4  15  -7 118.851 33.7947   1
   4  15  -6 145.448 24.2433   1
   4 -11   7 1603.78 67.7831  -2
   4  15  -6 1603.78 67.7831   1
   4  15  -5 190.951 27.8204   1
   4  15  -4 58.4058 17.8750   1
   4  15  -3 11.0590 16.6994   1
   4  15  -2 99.4465 16.3064   1
   4  15  -1 647.077 27.8169   1
   4  15   0 556.972 32.5849   1
   4  15   1 1542.63 41.5014   1
   4  15   2 1579.23 41.7379   1
   4  15   3 1419.91 39.4256   1
   4  15   4 2754.13 66.6062   1
   4  15   5 44.7278 25.7074   1
   4  15   6 21.5228 23.8011   1
   4  15   7 8.72627 15.5621   1
   4  15   8 37.2636 15.0369   1
   4  15   9 2.03508 19.3275   1
   4  16  -5 1198.44 43.5542   1
   4  16  -4 1197.92 36.7075   1
   4  16  -3 349.874 24.0335   1
   4  16  -2 641.606 30.7382   1
   4  16  -1 812.334 25.5880   1
   4  16   0-15.5514 12.7014   1
   4  16   1 46.8408 13.1583   1
   4  16   2 588.743 29.4791   1
   4  16   3 1436.96 43.1649   1
   4  16   4 831.246 33.6834   1
   4  16   5 1046.14 35.6670   1
  -5  11   2 866.232 30.8076   1
  -5  11   1 25.8987 18.7811   1
  -5  11   0 1690.69 34.7790   1
  -5  11  -1 4.62248 10.6799   1
  -5  11  -2 1102.89 34.0497   1
  -5  11  -3 23.1965 12.0880   1
   5 -10  -6 45.2634 19.0852   1
   5 -10  -5 2051.58 68.9374   1
  -5  10   4 483.489 28.0354   1
  -5  10   3 848.616 37.6756   1
  -5  10   2-11.2025 14.0898   1
  -5  10   1 40.2937 17.7063   1
  -5  10   0 24.4314 16.2539   1
  -5  10  -1 2246.76 59.2126   1
  -5  10  -2 0.88376 14.5443   1
  -5  10  -3 1833.66 67.4643   1
  -5  10  -4 103.566 22.2404   1
  -5  10  -5 1329.48 38.8849   1
  -5  10  -6 255.075 33.0014   1
  -5  10  -7 244.909 30.9617   1
  -5  10  -8 301.874 28.5456   1
   5  -9  -9-11.3923 14.6695   1
   5  -9  -8 10.4735 17.4975   1
  -5   9   7-7.41421 12.8836   1
  -5   9   6 96.8303 18.4605   1
  -5   9   5 30.3140 15.4831   1
  -5   9   4 559.839 46.6407   1
  -5   9   3 106.105 22.4891   1
  -5   9   2 3523.28 80.2481   1
  -5   9   1 270.225 29.3709   1
  -5   9   0 2535.43 70.0948   1
  -5   9  -1 244.665 27.2795   1
  -5   9  -2 186.881 24.9531   1
  -5   9  -3 123.656 22.5328   1
  -5   9  -4 918.155 55.3842   1
  -5   9  -5 7.14650 15.3516   1
  -5   9  -6 363.803 25.9751   1
  -5   9  -7 85.8606 16.4794   1
  -5   9  -8 1457.59 66.3118   1
  -5   9  -9 112.140 25.8878   1
  -5   9 -10 2077.67 63.2941   1
  -5   9 -11 270.335 20.6930   1
  -5   8   9 595.806 32.8077   1
  -5   8   8 211.440 23.4696   1
  -5   8   7 752.528 38.4310   1
  -5   8   6 284.868 21.0965   1
  -5   8   5 525.540 34.2281   1
  -5   8   4 168.050 33.3989   1
  -5   8   3 26.1951 27.4696   1
  -5   8   2 37.7881 20.8084   1
  -5   8   1 1346.53 55.7761   1
  -5   8   0 51.6845 21.4346   1
  -5   8  -1 1838.53 63.4732   1
  -5   8  -2 928.678 47.6819   1
  -5   8  -3 1802.95 61.8532   1
  -5   8  -4 358.934 42.4124   1
  -5   8  -5 695.446 40.0684   1
  -5   8  -6 9.36138 16.8625   1
  -5   8  -7 568.824 43.4795   1
  -5 -13   6 758.839 59.3058  -2
  -5   8  -7 758.839 59.3058   1
  -5   8  -8 102.682 21.9446   1
  -5 -13   7 124.399 35.8172  -2
  -5   8  -8 124.399 35.8172   1
  -5 -13   8 38.8841 28.7256  -2
  -5   8  -9 38.8841 28.7256   1
  -5 -13   9 192.407 31.6204  -2
  -5   8 -10 192.407 31.6204   1
  -5 -13  10 2014.41 62.6058  -2
  -5   8 -11 2014.41 62.6058   1
   5  -7 -13 87.2840 13.6515   1
   5  -7 -12 498.556 33.7966   1
  -5   7  10 2.84735 23.2332   1
  -5   7   9 44.1821 26.9114   1
  -5   7   8 739.678 57.9772   1
  -5   7   7 97.3002 33.5862   1
  -5   7   6 399.981 31.6570   1
  -5   7   5 739.486 41.3288   1
  -5   7   4 3157.91 76.3000   1
  -5   7   3 592.727 49.4003   1
  -5   7   2 1365.25 68.9864   1
  -5   7   1 132.988 25.2174   1
  -5   7   0 45.7045 20.7006   1
  -5   7  -1 53.2817 23.0688   1
  -5 -12   1 417.748 37.4326  -2
  -5   7  -2 417.748 37.4326   1
  -5   7  -3 85.7716 30.1775   1
  -5 -12   2 1623.37 83.1840  -2
  -5   7  -3 1623.37 83.1840   1
  -5   7  -4 1709.33 76.6536   1
  -5   7  -5 16.1823 44.9139   1
  -5 -12   4 432.097 47.4635  -2
  -5   7  -5 432.097 47.4635   1
  -5 -12   5 2018.11 50.5159  -2
  -5   7  -6 2018.11 50.5159   1
  -5 -12   6 643.923 31.4039  -2
  -5   7  -7 643.923 31.4039   1
  -5 -12   7 2457.14 53.1202  -2
  -5   7  -8 2457.14 53.1202   1
  -5 -12   8 3827.97 60.5886  -2
  -5   7  -9 3827.97 60.5886   1
  -5 -12   9 2835.12 65.5564  -2
  -5   7 -10 2835.12 65.5564   1
  -5 -12  10 873.548 37.2881  -2
  -5   7 -11 873.548 37.2881   1
  -5 -12  11 243.570 22.1123  -2
  -5   7 -12 243.570 22.1123   1
  -5 -12  12 221.592 29.7432  -2
  -5   7 -13 221.592 29.7432   1
  -5 -12  13 1251.61 46.1789  -2
  -5   7 -14 1251.61 46.1789   1
   5  -6 -14 790.244 41.9999   1
   5  -6 -13 1195.69 35.4349   1
   5  -6 -12 33.5670 21.1458   1
   5  -6 -11 2534.95 87.1592   1
  -5   6  10 41.3689 18.4285   1
   5  -6  -9 1220.85 48.5762   1
  -5   6   8 212.702 37.3769   1
   5  11   9 713.101 61.3472  -2
   5  -6  -8 713.101 61.3472   1
  -5   6   7 138.564 22.7565   1
  -5   6   6 162.176 22.0595   1
  -5   6   5 1.50583 15.6806   1
  -5   6   4 224.386 26.9917   1
  -5   6   3 1404.25 52.8690   1
  -5   6   2 1995.90 62.7415   1
  -5   6   1 1453.18 72.4562   1
  -5   6   0 180.822 87.6548   1
  -5 -11   0 5748.43 153.098  -2
  -5   6  -1 5748.43 153.098   1
  -5   6  -2-32.9581 58.8396   1
  -5 -11   1 3645.94 117.740  -2
  -5   6  -2 3645.94 117.740   1
  -5   6  -3 2779.88 226.156   1
  -5 -11   2 3867.17 126.796  -2
  -5   6  -3 3867.17 126.796   1
  -5   6  -4 147.062 66.5999   1
  -5 -11   3 176.875 29.3702  -2
  -5   6  -4 176.875 29.3702   1
  -5   6  -5 16.1577 42.1844   1
  -5 -11   4 211.950 29.4814  -2
  -5   6  -5 211.950 29.4814   1
  -5 -11   5 455.356 34.8735  -2
  -5   6  -6 455.356 34.8735   1
  -5 -11   6 1312.82 50.0643  -2
  -5   6  -7 1312.82 50.0643   1
  -5 -11   7 827.216 43.2178  -2
  -5   6  -8 827.216 43.2178   1
  -5 -11   8 422.224 32.9134  -2
  -5   6  -9 422.224 32.9134   1
  -5 -11   9 1523.15 42.9975  -2
  -5   6 -10 1523.15 42.9975   1
  -5 -11  10 5429.40 94.2174  -2
  -5   6 -11 5429.40 94.2174   1
  -5 -11  11 3432.86 72.2766  -2
  -5   6 -12 3432.86 72.2766   1
  -5 -11  12 2667.71 59.3468  -2
  -5   6 -13 2667.71 59.3468   1
  -5 -11  13 1303.92 40.6521  -2
  -5   6 -14 1303.92 40.6521   1
  -5 -11  14 247.251 21.0161  -2
  -5   6 -15 247.251 21.0161   1
   5  -5 -15 1076.58 48.6677   1
   5  -5 -14 62.9701 21.8413   1
   5  -5 -13 19.9933 12.6542   1
   5  -5 -12 108.408 27.4330   1
  -5   5  11 167.044 22.0295   1
  -5   5  10 561.799 50.3266   1
   5  10  11 722.003 57.7739  -2
   5  -5 -10 722.003 57.7739   1
  -5   5   9-17.3806 24.4605   1
   5  10  10 2010.66 94.4356  -2
   5  -5  -9 2010.66 94.4356   1
  -5   5   8 1808.13 77.2033   1
   5  10   9 3224.74 109.796  -2
   5  -5  -8 3224.74 109.796   1
  -5   5   7 292.608 38.4568   1
  -5   5   6 1433.65 72.5941   1
  -5   5   5 2726.19 221.292   1
  -5 -10  -6 4728.71 89.1446  -2
  -5   5   5 4728.71 89.1446   1
  -5   5   4 839.562 57.7128   1
  -5 -10  -5 2242.04 86.2425  -2
  -5   5   4 2242.04 86.2425   1
  -5   5   3 1435.48 53.8851   1
  -5   5   2-15.7333 60.4634   1
  -5 -10  -3 575.331 56.2292  -2
  -5   5   2 575.331 56.2292   1
  -5   5   1 1357.23 162.127   1
  -5 -10  -2 3051.63 110.317  -2
  -5   5   1 3051.63 110.317   1
  -5   5  -1 2773.59 223.286   1
  -5 -10   0 2829.82 112.613  -2
  -5   5  -1 2829.82 112.613   1
  -5   5  -2 4763.77 294.147   1
  -5 -10   1 6036.25 110.438  -2
  -5   5  -2 6036.25 110.438   1
  -5 -10   2 2120.09 65.0392  -2
  -5   5  -3 2120.09 65.0392   1
  -5 -10   3 10360.4 180.804  -2
  -5   5  -4 10360.4 180.804   1
  -5 -10   4 2903.24 72.5795  -2
  -5   5  -5 2903.24 72.5795   1
  -5 -10   5 3206.67 64.3113  -2
  -5   5  -6 3206.67 64.3113   1
  -5 -10   6 1918.66 52.6599  -2
  -5   5  -7 1918.66 52.6599   1
  -5 -10   7 1815.62 50.5974  -2
  -5   5  -8 1815.62 50.5974   1
  -5 -10   8 204.840 24.5898  -2
  -5   5  -9 204.840 24.5898   1
  -5 -10   9 210.767 28.3481  -2
  -5   5 -10 210.767 28.3481   1
  -5 -10  10 104.959 19.8629  -2
  -5   5 -11 104.959 19.8629   1
  -5 -10  11 1062.12 36.2279  -2
  -5   5 -12 1062.12 36.2279   1
  -5 -10  12 747.860 31.9824  -2
  -5   5 -13 747.860 31.9824   1
  -5 -10  13 2552.21 64.9814  -2
  -5   5 -14 2552.21 64.9814   1
  -5 -10  14 1239.84 44.7877  -2
  -5   5 -15 1239.84 44.7877   1
  -5 -10  15 4407.76 71.0284  -2
  -5   5 -16 4407.76 71.0284   1
   5  -4 -16 489.016 32.4223   1
   5  -4 -15 660.814 41.8368   1
   5  -4 -14 1665.03 67.1712   1
   5  -4 -13 2216.94 52.0343   1
   5   9  13 1354.15 75.9058  -2
   5  -4 -12 1354.15 75.9058   1
  -5   4  11 2171.79 87.0005   1
   5   9  12 4534.96 126.698  -2
   5  -4 -11 4534.96 126.698   1
   5  -4 -10-6.78534 19.7961   1
   5   9  11 516.422 56.0001  -2
   5  -4 -10 516.422 56.0001   1
   5  -4  -9 508.347 39.5412   1
   5   9  10 904.183 65.0407  -2
   5  -4  -9 904.183 65.0407   1
  -5   4   8 283.437 40.1124   1
   5   9   9 410.600 51.4208  -2
   5  -4  -8 410.600 51.4208   1
  -5  -9  -8 28.8272 32.2257  -2
  -5   4   7 28.8272 32.2257   1
  -5  -9  -7 279.804 43.9382  -2
  -5   4   6 279.804 43.9382   1
  -5  -9  -6 2039.37 60.5946  -2
  -5   4   5 2039.37 60.5946   1
  -5  -9  -5 2292.84 97.0936  -2
  -5   4   4 2292.84 97.0936   1
  -5  -9  -4 3023.11 106.105  -2
  -5   4   3 3023.11 106.105   1
  -5   4   2 3415.70 245.377   1
  -5  -9  -3 5508.43 99.9623  -2
  -5   4   2 5508.43 99.9623   1
  -5  -9  -2 13144.2 151.356  -2
  -5   4   1 13144.2 151.356   1
  -5   4   0 654.736 113.822   1
  -5  -9  -1 5383.20 99.5311  -2
  -5   4   0 5383.20 99.5311   1
  -5   4  -1 2284.93 199.324   1
  -5  -9   0 4135.73 86.5994  -2
  -5   4  -1 4135.73 86.5994   1
  -5   4  -2 73.9836 60.7313   1
  -5  -9   1 297.890 33.2079  -2
  -5   4  -2 297.890 33.2079   1
  -5  -9   2 744.033 42.0233  -2
  -5   4  -3 744.033 42.0233   1
  -5  -9   3 317.856 34.4274  -2
  -5   4  -4 317.856 34.4274   1
  -5  -9   4 2460.70 91.6054  -2
  -5   4  -5 2460.70 91.6054   1
  -5  -9   5 195.783 30.1824  -2
  -5   4  -6 195.783 30.1824   1
  -5  -9   6 4897.20 96.6554  -2
  -5   4  -7 4897.20 96.6554   1
  -5  -9   7 1925.24 64.7806  -2
  -5   4  -8 1925.24 64.7806   1
  -5  -9   8 4238.18 76.5196  -2
  -5   4  -9 4238.18 76.5196   1
  -5  -9   9 4359.47 78.6973  -2
  -5   4 -10 4359.47 78.6973   1
  -5  -9  10 2692.09 62.8868  -2
  -5   4 -11 2692.09 62.8868   1
  -5  -9  11 2028.05 55.7099  -2
  -5   4 -12 2028.05 55.7099   1
  -5  -9  12 878.784 36.9501  -2
  -5   4 -13 878.784 36.9501   1
  -5  -9  13 430.304 35.4253  -2
  -5   4 -14 430.304 35.4253   1
  -5  -9  14 639.501 39.1304  -2
  -5   4 -15 639.501 39.1304   1
  -5  -9  15 32.8112 19.7481  -2
  -5   4 -16 32.8112 19.7481   1
  -5  -9  16 2009.33 52.3647  -2
  -5   4 -17 2009.33 52.3647   1
   5  -3 -16 533.140 37.7218   1
   5   8  16 116.435 31.1342  -2
   5  -3 -15 116.435 31.1342   1
   5   8  15 596.073 50.7332  -2
   5  -3 -14 596.073 50.7332   1
   5   8  14 284.032 42.3090  -2
   5  -3 -13 284.032 42.3090   1
   5   8  13 424.493 49.3035  -2
   5  -3 -12 424.493 49.3035   1
   5  -3 -11 519.256 100.936   1
  -5  -8 -12 1425.00 51.0466  -2
  -5   3  11 1425.00 51.0466   1
   5  -3 -10 3185.08 235.750   1
  -5  -8 -11 5463.45 94.4014  -2
  -5   3  10 5463.45 94.4014   1
   5   8  10 993.208 42.9337  -2
   5  -3  -9 993.208 42.9337   1
   5   8   9 3376.92 73.2632  -2
   5  -3  -8 3376.92 73.2632   1
  -5  -8  -8 4430.16 121.989  -2
  -5   3   7 4430.16 121.989   1
  -5  -8  -7 2854.93 97.1733  -2
  -5   3   6 2854.93 97.1733   1
  -5  -8  -6 2257.99 89.1323  -2
  -5   3   5 2257.99 89.1323   1
  -5  -8  -5 4080.60 115.104  -2
  -5   3   4 4080.60 115.104   1
  -5  -8  -4 2411.43 63.7682  -2
  -5   3   3 2411.43 63.7682   1
  -5  -8  -3 516.529 35.3986  -2
  -5   3   2 516.529 35.3986   1
  -5  -8  -2 1661.66 56.9602  -2
  -5   3   1 1661.66 56.9602   1
  -5  -8  -1 8710.50 97.0340  -2
  -5   3   0 8710.50 97.0340   1
  -5  -8   0 1761.95 47.2702  -2
  -5   3  -1 1761.95 47.2702   1
  -5  -8   1 16818.2 156.890  -2
  -5   3  -2 16818.2 156.890   1
  -5  -8   2 3406.57 77.0092  -2
  -5   3  -3 3406.57 77.0092   1
  -5  -8   3 12159.7 115.627  -2
  -5   3  -4 12159.7 115.627   1
  -5  -8   4 1036.63 46.3691  -2
  -5   3  -5 1036.63 46.3691   1
  -5  -8   5 2406.87 57.3217  -2
  -5   3  -6 2406.87 57.3217   1
  -5  -8   6 976.160 48.1443  -2
  -5   3  -7 976.160 48.1443   1
  -5  -8   7 1602.18 62.2458  -2
  -5   3  -8 1602.18 62.2458   1
  -5  -8   8 653.012 43.5507  -2
  -5   3  -9 653.012 43.5507   1
  -5  -8   9 646.306 44.6673  -2
  -5   3 -10 646.306 44.6673   1
  -5  -8  10 1550.76 63.9719  -2
  -5   3 -11 1550.76 63.9719   1
  -5  -8  11 3816.31 91.7304  -2
  -5   3 -12 3816.31 91.7304   1
  -5  -8  12 1089.54 44.0925  -2
  -5   3 -13 1089.54 44.0925   1
  -5  -8  13 7171.18 118.869  -2
  -5   3 -14 7171.18 118.869   1
  -5  -8  14 1746.40 93.2957  -2
  -5   3 -15 1746.40 93.2957   1
  -5  -8  15 1086.07 50.3667  -2
  -5   3 -16 1086.07 50.3667   1
  -5  -8  16 312.945 29.2586  -2
  -5   3 -17 312.945 29.2586   1
  -5  -8  17 48.6069 17.0016  -2
  -5   3 -18 48.6069 17.0016   1
   5   7  18 188.691 27.9396  -2
   5  -2 -17 188.691 27.9396   1
   5   7  17 1336.00 58.1131  -2
   5  -2 -16 1336.00 58.1131   1
   5   7  16 3921.39 106.892  -2
   5  -2 -15 3921.39 106.892   1
   5   7  15 1716.50 76.3514  -2
   5  -2 -14 1716.50 76.3514   1
   5   7  14 6392.31 144.563  -2
   5  -2 -13 6392.31 144.563   1
   5   7  13 622.526 55.6033  -2
   5  -2 -12 622.526 55.6033   1
   5   7  12 881.856 55.7082  -2
   5  -2 -11 881.856 55.7082   1
   5   7  11 881.585 37.9016  -2
   5  -2 -10 881.585 37.9016   1
   5  -2  -9 159.112 28.9453   1
   5   7  10 160.303 23.6542  -2
   5  -2  -9 160.303 23.6542   1
   5  -2  -8 1242.81 55.6223   1
   5   7   9 1491.79 49.0677  -2
   5  -2  -8 1491.79 49.0677   1
   5   7   8 2694.95 64.3277  -2
   5  -2  -7 2694.95 64.3277   1
  -5  -7  -7 3721.59 106.175  -2
  -5   2   6 3721.59 106.175   1
  -5  -7  -6 4685.70 120.106  -2
  -5   2   5 4685.70 120.106   1
  -5  -7  -5 3804.52 110.387  -2
  -5   2   4 3804.52 110.387   1
  -5  -7  -4 5533.47 89.3417  -2
  -5   2   3 5533.47 89.3417   1
   5  -2  -2 698.269 96.4040   1
  -5  -7  -3 1065.69 44.3246  -2
  -5   2   2 1065.69 44.3246   1
   5  -2  -1 4752.67 222.975   1
  -5  -7  -2 12736.9 110.493  -2
  -5   2   1 12736.9 110.493   1
   5  -2   0 597.014 84.4363   1
  -5  -7  -1 1241.90 38.1757  -2
  -5   2   0 1241.90 38.1757   1
   5  -2   1 921.717 96.2750   1
  -5  -7   0 1094.36 37.2986  -2
  -5   2  -1 1094.36 37.2986   1
   5  -2   2 129.842 44.2850   1
  -5  -7   1 117.423 20.3339  -2
  -5   2  -2 117.423 20.3339   1
  -5  -7   2 3656.89 74.8098  -2
  -5   2  -3 3656.89 74.8098   1
  -5  -7   3 1003.48 45.1636  -2
  -5   2  -4 1003.48 45.1636   1
  -5  -7   4 9184.18 161.169  -2
  -5   2  -5 9184.18 161.169   1
  -5  -7   5 3020.31 78.0205  -2
  -5   2  -6 3020.31 78.0205   1
  -5  -7   6 4245.98 94.7696  -2
  -5   2  -7 4245.98 94.7696   1
  -5  -7   7 3277.81 88.0465  -2
  -5   2  -8 3277.81 88.0465   1
  -5  -7   8 8143.49 147.817  -2
  -5   2  -9 8143.49 147.817   1
  -5  -7   9 2417.47 83.9904  -2
  -5   2 -10 2417.47 83.9904   1
  -5  -7  10 4969.21 112.133  -2
  -5   2 -11 4969.21 112.133   1
  -5  -7  11 424.865 52.2488  -2
  -5   2 -12 424.865 52.2488   1
  -5  -7  12 199.972 39.5760  -2
  -5   2 -13 199.972 39.5760   1
  -5  -7  13 342.027 32.2526  -2
  -5   2 -14 342.027 32.2526   1
  -5  -7  14 5359.64 136.547  -2
  -5   2 -15 5359.64 136.547   1
  -5  -7  16 5340.83 102.831  -2
  -5   2 -17 5340.83 102.831   1
  -5  -7  17 1199.00 48.5484  -2
  -5   2 -18 1199.00 48.5484   1
   5   6  18 96.1320 25.3380  -2
   5  -1 -17 96.1320 25.3380   1
   5   6  17 1191.53 57.6169  -2
   5  -1 -16 1191.53 57.6169   1
   5   6  16 97.2905 32.5157  -2
   5  -1 -15 97.2905 32.5157   1
   5  -1 -14 142.666 26.0952   1
   5   6  15 355.142 44.5228  -2
   5  -1 -14 355.142 44.5228   1
   5  -1 -13 700.858 47.9929   1
   5   6  14 941.055 62.1905  -2
   5  -1 -13 941.055 62.1905   1
   5  -1 -12 5069.96 122.337   1
   5   6  13 6528.41 130.232  -2
   5  -1 -12 6528.41 130.232   1
   5  -1 -11 510.932 43.8831   1
   5   6  12 1976.38 78.9345  -2
   5  -1 -11 1976.38 78.9345   1
   5   6  11 5572.02 88.2704  -2
   5  -1 -10 5572.02 88.2704   1
   5   6  10 2755.45 64.3400  -2
   5  -1  -9 2755.45 64.3400   1
   5   6   9 1650.75 39.4586  -2
   5  -1  -8 1650.75 39.4586   1
  -5  -6  -8 2914.77 59.2177  -2
  -5   1   7 2914.77 59.2177   1
  -5  -6  -7 5051.79 114.226  -2
  -5   1   6 5051.79 114.226   1
  -5  -6  -6 34.4875 27.8186  -2
  -5   1   5 34.4875 27.8186   1
  -5  -6  -5 97.5724 31.9765  -2
  -5   1   4 97.5724 31.9765   1
   5  -1  -3 1129.66 116.903   1
  -5  -6  -4 1131.27 43.2831  -2
  -5   1   3 1131.27 43.2831   1
   5  -1  -2 2311.56 164.318   1
  -5  -6  -3 5348.88 85.7444  -2
  -5   1   2 5348.88 85.7444   1
   5  -1  -1 871.010 100.408   1
  -5  -6  -2 1569.43 40.8013  -2
  -5   1   1 1569.43 40.8013   1
   5  -1   0 13558.2 371.139   1
  -5  -6  -1 17422.1 125.568  -2
  -5   1   0 17422.1 125.568   1
   5  -1   1 770.890 94.1365   1
  -5  -6   0 3539.22 59.1744  -2
  -5   1  -1 3539.22 59.1744   1
   5  -1   2 6124.66 245.478   1
  -5  -6   1 14831.7 147.510  -2
  -5   1  -2 14831.7 147.510   1
  -5  -6   2 6692.38 96.1020  -2
  -5   1  -3 6692.38 96.1020   1
   5   6  -3 3675.55 74.2876  -2
   5  -1   4 3675.55 74.2876   1
  -5  -6   4 1876.73 68.0279  -2
  -5   1  -5 1876.73 68.0279   1
   5   6  -5 2394.14 62.8001  -2
   5  -1   6 2394.14 62.8001   1
  -5  -6   6 211.895 28.9543  -2
  -5   1  -7 211.895 28.9543   1
  -5  -6   7 192.897 28.8151  -2
  -5   1  -8 192.897 28.8151   1
  -5  -6   8 688.476 48.4599  -2
  -5   1  -9 688.476 48.4599   1
  -5  -6   9 1667.45 72.5377  -2
  -5   1 -10 1667.45 72.5377   1
  -5  -6  10 1264.72 60.5211  -2
  -5   1 -11 1264.72 60.5211   1
  -5  -6  11 5273.12 119.479  -2
  -5   1 -12 5273.12 119.479   1
  -5  -6  12 3577.65 97.9074  -2
  -5   1 -13 3577.65 97.9074   1
  -5  -6  13 7428.47 140.311  -2
  -5   1 -14 7428.47 140.311   1
  -5  -6  14 943.607 80.2156  -2
  -5   1 -15 943.607 80.2156   1
  -5  -6  15 51.6336 26.3064  -2
  -5   1 -16 51.6336 26.3064   1
  -5  -6  18 853.843 54.4640  -2
  -5   1 -19 853.843 54.4640   1
   5   5  19 841.764 46.5854  -2
   5   0 -18 841.764 46.5854   1
   5   5  18 1462.31 70.7818  -2
   5   0 -17 1462.31 70.7818   1
   5   5  17 542.043 41.0561  -2
   5   0 -16 542.043 41.0561   1
   5   5  16 5661.84 123.441  -2
   5   0 -15 5661.84 123.441   1
   5   0 -14 372.963 38.3286   1
   5   5  15 914.072 59.9528  -2
   5   0 -14 914.072 59.9528   1
   5   0 -13 1804.67 175.218   1
   5   5  14 2975.91 69.6191  -2
   5   0 -13 2975.91 69.6191   1
   5   5  13 321.320 29.8517  -2
   5   0 -12 321.320 29.8517   1
   5   5  12 739.014 38.1332  -2
   5   0 -11 739.014 38.1332   1
   5   5  11 1695.27 51.7722  -2
   5   0 -10 1695.27 51.7722   1
   5   5  10 1844.44 52.4171  -2
   5   0  -9 1844.44 52.4171   1
   5   5   9 3306.31 69.1256  -2
   5   0  -8 3306.31 69.1256   1
   5   5   8 4494.95 98.0257  -2
   5   0  -7 4494.95 98.0257   1
  -5  -5  -7 1358.23 60.6836  -2
  -5   0   6 1358.23 60.6836   1
   5   5   6 4779.52 101.826  -2
   5   0  -5 4779.52 101.826   1
   5   0  -4 2426.87 176.151   1
  -5  -5  -5 2594.37 86.6962  -2
  -5   0   4 2594.37 86.6962   1
   5   5   4 15061.1 173.761  -2
   5   0  -3 15061.1 173.761   1
   5   5   3 6108.94 113.485  -2
   5   0  -2 6108.94 113.485   1
   5   5   2 4204.23 95.1767  -2
   5   0  -1 4204.23 95.1767   1
   5   5   1 1302.22 55.8960  -2
   5   0   0 1302.22 55.8960   1
   5   5   0 3106.34 65.3015  -2
   5   0   1 3106.34 65.3015   1
   5   5  -1 4599.89 104.203  -2
   5   0   2 4599.89 104.203   1
   5   5  -2 17404.8 154.338  -2
   5   0   3 17404.8 154.338   1
   5   5  -3 7752.28 103.298  -2
   5   0   4 7752.28 103.298   1
   5   5  -4 9443.26 115.544  -2
   5   0   5 9443.26 115.544   1
   5   5  -5 4097.76 78.4523  -2
   5   0   6 4097.76 78.4523   1
   5   5  -6 5815.88 96.3927  -2
   5   0   7 5815.88 96.3927   1
   5   5  -7 1282.37 44.4005  -2
   5   0   8 1282.37 44.4005   1
  -5  -5   8 2434.88 63.9924  -2
  -5   0  -9 2434.88 63.9924   1
  -5  -5   9 3025.34 78.0963  -2
  -5   0 -10 3025.34 78.0963   1
  -5  -5  10 6303.28 106.445  -2
  -5   0 -11 6303.28 106.445   1
  -5  -5  11 1901.82 62.6263  -2
  -5   0 -12 1901.82 62.6263   1
  -5  -5  12 3700.82 85.5658  -2
  -5   0 -13 3700.82 85.5658   1
  -5  -5  13 1346.87 52.1255  -2
  -5   0 -14 1346.87 52.1255   1
  -5  -5  14 9328.28 239.629  -2
  -5   0 -15 9328.28 239.629   1
  -5  -5  15 1985.94 106.991  -2
  -5   0 -16 1985.94 106.991   1
  -5  -5  16 3647.26 136.058  -2
  -5   0 -17 3647.26 136.058   1
  -5  -5  17 874.853 63.0766  -2
  -5   0 -18 874.853 63.0766   1
  -5  -5  18 701.354 36.8948  -2
  -5   0 -19 701.354 36.8948   1
   5   1 -18 267.747 24.3481   1
   5   4  19 739.114 49.5899  -2
   5   1 -18 739.114 49.5899   1
   5   4  18 44.8370 20.6002  -2
   5   1 -17 44.8370 20.6002   1
   5   4  17 90.5177 20.3550  -2
   5   1 -16 90.5177 20.3550   1
   5   4  16 497.206 42.8106  -2
   5   1 -15 497.206 42.8106   1
   5   4  15 1993.19 57.5566  -2
   5   1 -14 1993.19 57.5566   1
   5   4  14 2142.75 57.2717  -2
   5   1 -13 2142.75 57.2717   1
   5   4  13 4647.96 82.2227  -2
   5   1 -12 4647.96 82.2227   1
   5   4  12 3741.93 74.4741  -2
   5   1 -11 3741.93 74.4741   1
   5   4  11 3422.22 71.1518  -2
   5   1 -10 3422.22 71.1518   1
   5   4  10 278.665 28.3931  -2
   5   1  -9 278.665 28.3931   1
   5   4   9 918.754 56.4142  -2
   5   1  -8 918.754 56.4142   1
   5   1  -7 50.1362 19.5790   1
   5   4   8 99.8513 81.5926  -2
   5   1  -7 99.8513 81.5926   1
   5   4   7 751.603 48.4928  -2
   5   1  -6 751.603 48.4928   1
   5   4   6 115.364 24.9558  -2
   5   1  -5 115.364 24.9558   1
   5   4   5 2168.34 118.895  -2
   5   1  -4 2168.34 118.895   1
   5   4   4 788.868 44.4677  -2
   5   1  -3 788.868 44.4677   1
   5   4   3 11061.7 140.434  -2
   5   1  -2 11061.7 140.434   1
   5   4   2 5241.06 231.741  -2
   5   1  -1 5241.06 231.741   1
   5   4   1 14795.4 384.130  -2
   5   1   0 14795.4 384.130   1
   5   4   0 10197.8 315.157  -2
   5   1   1 10197.8 315.157   1
   5   4  -1 13646.1 171.721  -2
   5   1   2 13646.1 171.721   1
   5   4  -2 547.998 42.6984  -2
   5   1   3 547.998 42.6984   1
   5   4  -3 1037.75 58.8645  -2
   5   1   4 1037.75 58.8645   1
   5   4  -4 1592.08 48.5652  -2
   5   1   5 1592.08 48.5652   1
   5   4  -5 1256.72 39.7554  -2
   5   1   6 1256.72 39.7554   1
   5   4  -6 2964.98 59.2978  -2
   5   1   7 2964.98 59.2978   1
   5   4  -7 1845.35 52.1541  -2
   5   1   8 1845.35 52.1541   1
   5   4  -8 2114.80 60.8483  -2
   5   1   9 2114.80 60.8483   1
  -5  -4   9 3794.66 107.962  -2
  -5  -1 -10 3794.66 107.962   1
  -5  -4  10 2565.96 83.6681  -2
  -5  -1 -11 2565.96 83.6681   1
  -5  -4  11 6163.81 107.750  -2
  -5  -1 -12 6163.81 107.750   1
  -5  -4  12 3022.96 75.3534  -2
  -5  -1 -13 3022.96 75.3534   1
  -5  -4  13 2031.68 63.2301  -2
  -5  -1 -14 2031.68 63.2301   1
  -5  -4  14 454.329 44.8597  -2
  -5  -1 -15 454.329 44.8597   1
  -5  -4  15 2964.53 96.6539  -2
  -5  -1 -16 2964.53 96.6539   1
  -5  -4  16 1576.67 90.8153  -2
  -5  -1 -17 1576.67 90.8153   1
  -5  -4  17 2870.81 111.627  -2
  -5  -1 -18 2870.81 111.627   1
  -5  -4  18 392.732 41.6580  -2
  -5  -1 -19 392.732 41.6580   1
   5   3  19 457.454 27.1227  -2
   5   2 -18 457.454 27.1227   1
   5   3  18 3204.49 67.0443  -2
   5   2 -17 3204.49 67.0443   1
   5   3  17 990.952 66.9579  -2
   5   2 -16 990.952 66.9579   1
   5   3  16 1749.49 60.8876  -2
   5   2 -15 1749.49 60.8876   1
   5   3  15 1865.75 87.3019  -2
   5   2 -14 1865.75 87.3019   1
   5   3  14 931.166 60.5519  -2
   5   2 -13 931.166 60.5519   1
   5   3  13 1191.99 67.4720  -2
   5   2 -12 1191.99 67.4720   1
   5   3  12 3869.97 77.3635  -2
   5   2 -11 3869.97 77.3635   1
   5   2 -10 3021.57 95.0321   1
   5   3  11 5704.12 132.917  -2
   5   2 -10 5704.12 132.917   1
   5   3  10 4454.83 81.7185  -2
   5   2  -9 4454.83 81.7185   1
   5   3   9 2422.21 60.7279  -2
   5   2  -8 2422.21 60.7279   1
   5   3   8 6689.54 135.662  -2
   5   2  -7 6689.54 135.662   1
   5   3   7 2468.91 75.6268  -2
   5   2  -6 2468.91 75.6268   1
   5   3   6 4168.55 89.2144  -2
   5   2  -5 4168.55 89.2144   1
   5   3   5 2267.83 125.896  -2
   5   2  -4 2267.83 125.896   1
   5   3   4 837.462 80.2033  -2
   5   2  -3 837.462 80.2033   1
   5   3   3 5528.71 178.129  -2
   5   2  -2 5528.71 178.129   1
   5   3   2 248.973 53.2484  -2
   5   2  -1 248.973 53.2484   1
   5   3   1 7358.50 202.214  -2
   5   2   0 7358.50 202.214   1
   5   3   0 6415.85 184.557  -2
   5   2   1 6415.85 184.557   1
   5   3  -1 9678.34 224.100  -2
   5   2   2 9678.34 224.100   1
   5   3  -2 10406.7 146.163  -2
   5   2   3 10406.7 146.163   1
   5   3  -3 4088.90 94.0825  -2
   5   2   4 4088.90 94.0825   1
   5   3  -4 15177.0 198.067  -2
   5   2   5 15177.0 198.067   1
  -5  -3   5 903.576 34.3298  -2
  -5  -2  -6 903.576 34.3298   1
   5   3  -6 4703.35 82.7829  -2
   5   2   7 4703.35 82.7829   1
   5   3  -7 1932.70 56.7199  -2
   5   2   8 1932.70 56.7199   1
   5   3  -8 1114.03 46.2286  -2
   5   2   9 1114.03 46.2286   1
   5   3  -9 378.599 29.4181  -2
   5   2  10 378.599 29.4181   1
   5   3 -10 3236.50 88.2047  -2
   5   2  11 3236.50 88.2047   1
  -5  -3  11 922.423 49.3644  -2
  -5  -2 -12 922.423 49.3644   1
  -5  -3  12 5997.91 119.962  -2
  -5  -2 -13 5997.91 119.962   1
  -5  -3  13 3211.43 73.6937  -2
  -5  -2 -14 3211.43 73.6937   1
  -5  -3  14 4034.06 84.0838  -2
  -5  -2 -15 4034.06 84.0838   1
  -5  -3  15 1995.12 72.2511  -2
  -5  -2 -16 1995.12 72.2511   1
  -5  -3  16 684.645 46.2724  -2
  -5  -2 -17 684.645 46.2724   1
  -5  -3  17 263.527 40.6895  -2
  -5  -2 -18 263.527 40.6895   1
  -5  -3  18 40.7612 25.5655  -2
  -5  -2 -19 40.7612 25.5655   1
   5   2  19 29.5204 18.6789  -2
   5   3 -18 29.5204 18.6789   1
   5   2  18 287.447 28.5220  -2
   5   3 -17 287.447 28.5220   1
   5   2  17 382.875 49.1406  -2
   5   3 -16 382.875 49.1406   1
   5   3 -15 2306.71 78.0698   1
   5   2  16 2747.74 73.1572  -2
   5   3 -15 2747.74 73.1572   1
   5   2  15 3671.22 67.6692  -2
   5   3 -14 3671.22 67.6692   1
   5   2  14 3762.18 67.0586  -2
   5   3 -13 3762.18 67.0586   1
   5   2  13 4011.84 81.9445  -2
   5   3 -12 4011.84 81.9445   1
   5   2  12 914.319 62.6468  -2
   5   3 -11 914.319 62.6468   1
   5   2  11 2194.88 62.6852  -2
   5   3 -10 2194.88 62.6852   1
   5   2  10 320.668 30.3776  -2
   5   3  -9 320.668 30.3776   1
   5   2   9 992.366 42.3721  -2
   5   3  -8 992.366 42.3721   1
   5   2   8 1666.84 74.6481  -2
   5   3  -7 1666.84 74.6481   1
   5   2   7 3641.34 88.0906  -2
   5   3  -6 3641.34 88.0906   1
   5   2   6 973.480 48.1626  -2
   5   3  -5 973.480 48.1626   1
   5   2   5 15295.3 309.443  -2
   5   3  -4 15295.3 309.443   1
   5   2   4 4307.55 166.188  -2
   5   3  -3 4307.55 166.188   1
   5   2   3 10031.7 240.719  -2
   5   3  -2 10031.7 240.719   1
   5   2   2 9545.28 230.947  -2
   5   3  -1 9545.28 230.947   1
   5   2   1 6665.72 192.159  -2
   5   3   0 6665.72 192.159   1
   5   2   0 7018.04 191.319  -2
   5   3   1 7018.04 191.319   1
   5   2  -1 339.963 54.7614  -2
   5   3   2 339.963 54.7614   1
   5   2  -2 6009.44 112.973  -2
   5   3   3 6009.44 112.973   1
   5   2  -3 839.766 45.6175  -2
   5   3   4 839.766 45.6175   1
   5   2  -4 1868.27 75.2921  -2
   5   3   5 1868.27 75.2921   1
   5   2  -5 5061.10 79.5441  -2
   5   3   6 5061.10 79.5441   1
   5   2  -6 2193.76 53.4089  -2
   5   3   7 2193.76 53.4089   1
   5   2  -7 7781.29 99.9011  -2
   5   3   8 7781.29 99.9011   1
   5   2  -8 2889.24 62.5804  -2
   5   3   9 2889.24 62.5804   1
   5   2  -9 4904.44 78.4452  -2
   5   3  10 4904.44 78.4452   1
   5   2 -10 5934.65 103.221  -2
   5   3  11 5934.65 103.221   1
   5   2 -11 3342.20 83.9605  -2
   5   3  12 3342.20 83.9605   1
   5   2 -12 941.946 51.1436  -2
   5   3  13 941.946 51.1436   1
   5   2 -13 1450.27 64.9731  -2
   5   3  14 1450.27 64.9731   1
  -5  -2  14 2545.25 66.0515  -2
  -5  -3 -15 2545.25 66.0515   1
  -5  -2  15 2849.86 87.2884  -2
  -5  -3 -16 2849.86 87.2884   1
  -5  -2  16 636.123 41.5504  -2
  -5  -3 -17 636.123 41.5504   1
  -5  -2  17 4077.86 88.5025  -2
  -5  -3 -18 4077.86 88.5025   1
  -5  -2  18 292.846 26.1597  -2
  -5  -3 -19 292.846 26.1597   1
   5   1  19 646.339 32.8885  -2
   5   4 -18 646.339 32.8885   1
   5   1  18 1402.06 50.3691  -2
   5   4 -17 1402.06 50.3691   1
   5   1  17 1740.07 87.2324  -2
   5   4 -16 1740.07 87.2324   1
   5   1  16 1550.54 45.8712  -2
   5   4 -15 1550.54 45.8712   1
   5   1  15 361.287 29.1028  -2
   5   4 -14 361.287 29.1028   1
   5   1  14 1371.90 45.8206  -2
   5   4 -13 1371.90 45.8206   1
   5   1  13 3371.76 66.3317  -2
   5   4 -12 3371.76 66.3317   1
   5   1  12 5297.28 100.225  -2
   5   4 -11 5297.28 100.225   1
   5   1  11 2997.15 60.2889  -2
   5   4 -10 2997.15 60.2889   1
   5   1  10 2599.97 56.5664  -2
   5   4  -9 2599.97 56.5664   1
   5   1   9 2422.71 52.0190  -2
   5   4  -8 2422.71 52.0190   1
   5   1   8 1812.01 44.4410  -2
   5   4  -7 1812.01 44.4410   1
   5   1   7 3210.41 91.7781  -2
   5   4  -6 3210.41 91.7781   1
   5   1   6 1094.21 55.8294  -2
   5   4  -5 1094.21 55.8294   1
   5   1   5 1292.19 144.699  -2
   5   4  -4 1292.19 144.699   1
   5   4  -3 136.034 28.3408   1
   5   1   4 817.980 113.757  -2
   5   4  -3 817.980 113.757   1
   5   1   3 688.129 43.3124  -2
   5   4  -2 688.129 43.3124   1
   5   1   2 12308.5 264.692  -2
   5   4  -1 12308.5 264.692   1
   5   1   1 10790.9 245.054  -2
   5   4   0 10790.9 245.054   1
   5   1   0 14880.1 281.359  -2
   5   4   1 14880.1 281.359   1
   5   1  -1 4567.27 95.4393  -2
   5   4   2 4567.27 95.4393   1
   5   1  -2 11467.7 118.864  -2
   5   4   3 11467.7 118.864   1
   5   1  -3 632.487 32.4463  -2
   5   4   4 632.487 32.4463   1
   5   1  -4 2494.88 73.4345  -2
   5   4   5 2494.88 73.4345   1
   5   1  -5 93.7525 19.8864  -2
   5   4   6 93.7525 19.8864   1
   5   1  -6 723.789 33.9181  -2
   5   4   7 723.789 33.9181   1
   5   1  -7 197.901 21.0775  -2
   5   4   8 197.901 21.0775   1
   5   1  -8 1249.88 42.2099  -2
   5   4   9 1249.88 42.2099   1
   5   1  -9 311.303 24.9985  -2
   5   4  10 311.303 24.9985   1
   5   1 -10 4132.49 74.7623  -2
   5   4  11 4132.49 74.7623   1
   5   1 -11 4213.37 90.5150  -2
   5   4  12 4213.37 90.5150   1
   5   1 -12 4502.41 93.2957  -2
   5   4  13 4502.41 93.2957   1
  -5  -1  13 2025.80 72.1179  -2
  -5  -4 -14 2025.80 72.1179   1
  -5  -1  14 2813.90 85.6278  -2
  -5  -4 -15 2813.90 85.6278   1
  -5  -1  15 696.134 45.5475  -2
  -5  -4 -16 696.134 45.5475   1
  -5  -1  16 48.5754 22.7561  -2
  -5  -4 -17 48.5754 22.7561   1
  -5  -1  17 145.859 25.0677  -2
  -5  -4 -18 145.859 25.0677   1
  -5  -1  18 1390.50 44.6681  -2
  -5  -4 -19 1390.50 44.6681   1
   5   0  19 516.924 30.5344  -2
   5   5 -18 516.924 30.5344   1
   5   0  18 1245.49 47.4542  -2
   5   5 -17 1245.49 47.4542   1
   5   0  17 2566.49 65.7626  -2
   5   5 -16 2566.49 65.7626   1
   5   0  16 2354.83 68.0470  -2
   5   5 -15 2354.83 68.0470   1
   5   0  15 5234.50 82.2691  -2
   5   5 -14 5234.50 82.2691   1
   5   0  14 1374.31 46.8126  -2
   5   5 -13 1374.31 46.8126   1
   5   0  13 2224.63 57.1675  -2
   5   5 -12 2224.63 57.1675   1
   5   0  12 1808.22 65.4138  -2
   5   5 -11 1808.22 65.4138   1
   5   0  11 3994.57 83.5883  -2
   5   5 -10 3994.57 83.5883   1
   5   0  10 1854.89 57.8448  -2
   5   5  -9 1854.89 57.8448   1
   5   0   9 2050.11 60.7656  -2
   5   5  -8 2050.11 60.7656   1
   5   0   8 1321.91 45.1535  -2
   5   5  -7 1321.91 45.1535   1
   5   0   7 6158.01 92.8656  -2
   5   5  -6 6158.01 92.8656   1
   5   0   6 4595.91 61.6389  -2
   5   5  -5 4595.91 61.6389   1
   5   0   5 9827.63 88.5038  -2
   5   5  -4 9827.63 88.5038   1
   5   0   4 6888.13 87.2627  -2
   5   5  -3 6888.13 87.2627   1
   5   0   3 13932.9 127.441  -2
   5   5  -2 13932.9 127.441   1
   5   0   2 4926.29 84.3555  -2
   5   5  -1 4926.29 84.3555   1
   5   0   1 2621.52 61.3120  -2
   5   5   0 2621.52 61.3120   1
   5   0   0 1505.99 67.3438  -2
   5   5   1 1505.99 67.3438   1
   5   0  -1 3506.42 84.7350  -2
   5   5   2 3506.42 84.7350   1
   5   0  -2 6700.32 97.0542  -2
   5   5   3 6700.32 97.0542   1
   5   0  -3 17086.4 167.959  -2
   5   5   4 17086.4 167.959   1
   5   0  -4 2238.22 64.3171  -2
   5   5   5 2238.22 64.3171   1
   5   0  -5 4920.83 100.872  -2
   5   5   6 4920.83 100.872   1
   5   0  -6 1652.05 48.5983  -2
   5   5   7 1652.05 48.5983   1
   5   0  -7 4289.71 71.0764  -2
   5   5   8 4289.71 71.0764   1
  -5   0   8 4451.69 72.0907  -2
  -5  -5  -9 4451.69 72.0907   1
   5   0  -9 1428.02 42.4825  -2
   5   5  10 1428.02 42.4825   1
   5   0 -10 1563.52 44.8180  -2
   5   5  11 1563.52 44.8180   1
   5   0 -11 598.418 30.9130  -2
   5   5  12 598.418 30.9130   1
   5   0 -12 567.544 37.9725  -2
   5   5  13 567.544 37.9725   1
  -5   0  13 2928.30 80.8107  -2
  -5  -5 -14 2928.30 80.8107   1
  -5   0  14 1368.58 57.0833  -2
  -5  -5 -15 1368.58 57.0833   1
  -5   0  15 7311.10 118.391  -2
  -5  -5 -16 7311.10 118.391   1
  -5   0  16 437.535 33.8933  -2
  -5  -5 -17 437.535 33.8933   1
  -5   0  17 2758.01 61.9718  -2
  -5  -5 -18 2758.01 61.9718   1
  -5   0  18 725.984 31.8180  -2
  -5  -5 -19 725.984 31.8180   1
   5  -1  19 720.273 32.2550  -2
   5   6 -18 720.273 32.2550   1
   5  -1  18 665.276 36.5503  -2
   5   6 -17 665.276 36.5503   1
   5  -1  17 96.9445 24.4115  -2
   5   6 -16 96.9445 24.4115   1
   5  -1  16 20.0377 24.4243  -2
   5   6 -15 20.0377 24.4243   1
   5  -1  15 1344.89 55.8459  -2
   5   6 -14 1344.89 55.8459   1
   5  -1  14 5524.31 106.570  -2
   5   6 -13 5524.31 106.570   1
   5  -1  13 4484.81 95.9349  -2
   5   6 -12 4484.81 95.9349   1
   5  -1  12 4314.91 131.017  -2
   5   6 -11 4314.91 131.017   1
   5  -1  11 1239.38 74.4324  -2
   5   6 -10 1239.38 74.4324   1
   5  -1  10 1749.50 49.6791  -2
   5   6  -9 1749.50 49.6791   1
   5  -1   9 581.353 32.0285  -2
   5   6  -8 581.353 32.0285   1
   5  -1   8 185.296 21.2943  -2
   5   6  -7 185.296 21.2943   1
   5  -1   7 196.682 20.5583  -2
   5   6  -6 196.682 20.5583   1
   5  -1   6 2652.82 51.0204  -2
   5   6  -5 2652.82 51.0204   1
   5  -1   5 1614.31 39.0072  -2
   5   6  -4 1614.31 39.0072   1
   5  -1   4 3694.14 68.1150  -2
   5   6  -3 3694.14 68.1150   1
   5  -1   3 5382.96 80.0393  -2
   5   6  -2 5382.96 80.0393   1
   5  -1   2 15117.8 135.177  -2
   5   6  -1 15117.8 135.177   1
   5  -1   1 3923.98 73.4371  -2
   5   6   0 3923.98 73.4371   1
   5  -1   0 16518.0 183.960  -2
   5   6   1 16518.0 183.960   1
   5  -1  -1 1483.78 51.3620  -2
   5   6   2 1483.78 51.3620   1
   5  -1  -2 5283.90 137.937  -2
   5   6   3 5283.90 137.937   1
   5  -1  -3 1048.23 46.2419  -2
   5   6   4 1048.23 46.2419   1
   5  -1  -4 134.816 27.6627  -2
   5   6   5 134.816 27.6627   1
   5  -1  -5 96.2466 26.4684  -2
   5   6   6 96.2466 26.4684   1
   5  -1  -6 5892.08 103.507  -2
   5   6   7 5892.08 103.507   1
   5  -1  -7 3079.27 62.2220  -2
   5   6   8 3079.27 62.2220   1
   5  -1  -8 1704.94 47.3013  -2
   5   6   9 1704.94 47.3013   1
   5  -1  -9 2960.74 71.3627  -2
   5   6  10 2960.74 71.3627   1
   5  -1 -10 4800.49 71.7908  -2
   5   6  11 4800.49 71.7908   1
   5  -1 -11 2525.62 54.5910  -2
   5   6  12 2525.62 54.5910   1
   5  -1 -12 6115.11 96.5439  -2
   5   6  13 6115.11 96.5439   1
  -5   1  13 868.335 46.3415  -2
  -5  -6 -14 868.335 46.3415   1
  -5   1  14 453.568 36.6423  -2
  -5  -6 -15 453.568 36.6423   1
  -5   1  15 116.642 24.8758  -2
  -5  -6 -16 116.642 24.8758   1
  -5   1  16 1552.74 48.6574  -2
  -5  -6 -17 1552.74 48.6574   1
  -5  -6 -18 208.374 23.9176   1
  -5   1  17 198.494 35.5758  -2
  -5  -6 -18 198.494 35.5758   1
   5  -2  18 1532.56 70.2396  -2
   5   7 -17 1532.56 70.2396   1
   5  -2  17 2951.68 67.4111  -2
   5   7 -16 2951.68 67.4111   1
   5  -2  16 991.379 45.5495  -2
   5   7 -15 991.379 45.5495   1
   5  -2  15 3699.88 83.7894  -2
   5   7 -14 3699.88 83.7894   1
   5  -2  14 315.114 29.1014  -2
   5   7 -13 315.114 29.1014   1
   5  -2  13 200.778 26.4798  -2
   5   7 -12 200.778 26.4798   1
   5  -2  12 608.724 34.2480  -2
   5   7 -11 608.724 34.2480   1
   5  -2  11 4359.82 95.8107  -2
   5   7 -10 4359.82 95.8107   1
   5  -2  10 3043.49 63.4248  -2
   5   7  -9 3043.49 63.4248   1
   5  -2   9 9335.40 102.510  -2
   5   7  -8 9335.40 102.510   1
   5  -2   8 3118.49 50.9598  -2
   5   7  -7 3118.49 50.9598   1
   5  -2   7 3612.92 72.3062  -2
   5   7  -6 3612.92 72.3062   1
   5  -2   6 3068.07 68.0418  -2
   5   7  -5 3068.07 68.0418   1
   5  -2   5 6540.99 66.9465  -2
   5   7  -4 6540.99 66.9465   1
   5  -2   4 1080.31 35.0058  -2
   5   7  -3 1080.31 35.0058   1
   5  -2   3 2797.30 46.2824  -2
   5   7  -2 2797.30 46.2824   1
   5  -2   2 140.307 24.9692  -2
   5   7  -1 140.307 24.9692   1
   5  -2   1 948.244 42.1036  -2
   5   7   0 948.244 42.1036   1
   5  -2   0 1301.67 64.9463  -2
   5   7   1 1301.67 64.9463   1
   5  -2  -1 13246.0 142.440  -2
   5   7   2 13246.0 142.440   1
   5  -2  -2 923.585 56.6600  -2
   5   7   3 923.585 56.6600   1
   5  -2  -3 6417.43 105.176  -2
   5   7   4 6417.43 105.176   1
   5  -2  -4 3974.16 86.0225  -2
   5   7   5 3974.16 86.0225   1
   5  -2  -5 4749.52 94.2273  -2
   5   7   6 4749.52 94.2273   1
   5  -2  -6 3980.77 90.6038  -2
   5   7   7 3980.77 90.6038   1
   5  -2  -7 2539.90 69.9259  -2
   5   7   8 2539.90 69.9259   1
   5  -2  -8 1278.06 42.5761  -2
   5   7   9 1278.06 42.5761   1
   5  -2  -9 161.168 28.7656  -2
   5   7  10 161.168 28.7656   1
   5  -2 -10 707.190 40.4775  -2
   5   7  11 707.190 40.4775   1
   5  -2 -11 840.648 42.9094  -2
   5   7  12 840.648 42.9094   1
   5  -2 -12 610.517 31.1859  -2
   5   7  13 610.517 31.1859   1
  -5   2  13 6813.27 102.453  -2
  -5  -7 -14 6813.27 102.453   1
  -5   2  14 1797.14 54.6348  -2
  -5  -7 -15 1797.14 54.6348   1
  -5  -7 -16 4514.31 97.2632   1
  -5   2  15 5576.66 127.384  -2
  -5  -7 -16 5576.66 127.384   1
  -5  -7 -17 344.428 29.3857   1
  -5   2  16 1042.80 60.1774  -2
  -5  -7 -17 1042.80 60.1774   1
  -5  -7 -18 149.950 18.7978   1
  -5   2  17 206.130 32.8397  -2
  -5  -7 -18 206.130 32.8397   1
   5  -3  18 51.9221 17.7982  -2
   5   8 -17 51.9221 17.7982   1
   5  -3  17 444.772 31.4023  -2
   5   8 -16 444.772 31.4023   1
   5  -3  16 608.931 37.9472  -2
   5   8 -15 608.931 37.9472   1
   5  -3  15 2250.88 66.7515  -2
   5   8 -14 2250.88 66.7515   1
   5  -3  14 5571.76 103.318  -2
   5   8 -13 5571.76 103.318   1
   5  -3  13 1315.54 45.4954  -2
   5   8 -12 1315.54 45.4954   1
   5  -3  12 3463.81 69.3678  -2
   5   8 -11 3463.81 69.3678   1
   5  -3  11 1224.99 52.9453  -2
   5   8 -10 1224.99 52.9453   1
   5  -3  10 507.853 38.1826  -2
   5   8  -9 507.853 38.1826   1
   5  -3   9 440.194 36.6477  -2
   5   8  -8 440.194 36.6477   1
   5  -3   8 2027.94 48.3066  -2
   5   8  -7 2027.94 48.3066   1
   5  -3   7 716.129 31.7668  -2
   5   8  -6 716.129 31.7668   1
   5  -3   6 2824.72 49.7454  -2
   5   8  -5 2824.72 49.7454   1
   5  -3   5 1157.51 29.5111  -2
   5   8  -4 1157.51 29.5111   1
   5  -3   4 10389.8 78.3590  -2
   5   8  -3 10389.8 78.3590   1
   5  -3   3 3940.86 65.0634  -2
   5   8  -2 3940.86 65.0634   1
   5  -3   2 13656.3 113.736  -2
   5   8  -1 13656.3 113.736   1
   5  -3   1 1671.47 53.4647  -2
   5   8   0 1671.47 53.4647   1
   5  -3   0 8321.46 111.782  -2
   5   8   1 8321.46 111.782   1
   5  -3  -1 1377.01 50.0692  -2
   5   8   2 1377.01 50.0692   1
   5  -3  -2 570.538 49.3494  -2
   5   8   3 570.538 49.3494   1
   5  -3  -3 2420.90 66.3603  -2
   5   8   4 2420.90 66.3603   1
   5  -3  -4 4725.57 91.3891  -2
   5   8   5 4725.57 91.3891   1
   5  -3  -5 2488.19 70.9485  -2
   5   8   6 2488.19 70.9485   1
   5  -3  -6 3124.33 79.9937  -2
   5   8   7 3124.33 79.9937   1
   5  -3  -7 4400.65 90.8517  -2
   5   8   8 4400.65 90.8517   1
   5  -3  -8 2767.82 55.6321  -2
   5   8   9 2767.82 55.6321   1
   5  -3  -9 1184.17 38.8635  -2
   5   8  10 1184.17 38.8635   1
   5  -3 -10 5227.80 91.3449  -2
   5   8  11 5227.80 91.3449   1
   5  -3 -11 1699.80 56.8394  -2
   5   8  12 1699.80 56.8394   1
   5  -3 -12 399.667 33.3352  -2
   5   8  13 399.667 33.3352   1
  -5   3  13 162.137 39.6150  -2
  -5  -8 -14 162.137 39.6150   1
  -5   3  14 826.795 55.8691  -2
  -5  -8 -15 826.795 55.8691   1
  -5   3  15 58.7813 30.6544  -2
  -5  -8 -16 58.7813 30.6544   1
  -5   3  16 5098.80 102.191  -2
  -5  -8 -17 5098.80 102.191   1
   5  -4  17 1188.42 39.5989  -2
   5   9 -16 1188.42 39.5989   1
   5  -4  16 35.0176 14.5573  -2
   5   9 -15 35.0176 14.5573   1
   5  -4  15 385.780 32.3505  -2
   5   9 -14 385.780 32.3505   1
   5  -4  14 196.452 22.3731  -2
   5   9 -13 196.452 22.3731   1
   5  -4  13 836.337 35.0003  -2
   5   9 -12 836.337 35.0003   1
   5  -4  12 2356.08 53.5980  -2
   5   9 -11 2356.08 53.5980   1
   5  -4  11 2611.35 55.6963  -2
   5   9 -10 2611.35 55.6963   1
   5  -4  10 4488.98 87.7233  -2
   5   9  -9 4488.98 87.7233   1
   5  -4   9 3264.57 75.4817  -2
   5   9  -8 3264.57 75.4817   1
   5  -4   8 1926.28 37.8187  -2
   5   9  -7 1926.28 37.8187   1
   5  -4   7 3405.97 52.6690  -2
   5   9  -6 3405.97 52.6690   1
   5  -4   6 214.389 20.7219  -2
   5   9  -5 214.389 20.7219   1
   5  -4   5 1506.45 32.5254  -2
   5   9  -4 1506.45 32.5254   1
   5  -4   4 250.515 18.7125  -2
   5   9  -3 250.515 18.7125   1
   5  -4   3 801.947 28.1198  -2
   5   9  -2 801.947 28.1198   1
   5  -4   2 388.239 23.5447  -2
   5   9  -1 388.239 23.5447   1
   5  -4   1 4155.82 66.6694  -2
   5   9   0 4155.82 66.6694   1
   5   9   1 5330.20 266.422   1
   5  -4   0 5837.30 82.3474  -2
   5   9   1 5837.30 82.3474   1
   5   9   2 5824.00 281.758   1
   5  -4  -1 12453.3 119.029  -2
   5   9   2 12453.3 119.029   1
   5   9   3 2099.06 175.645   1
   5  -4  -2 5521.55 142.672  -2
   5   9   3 5521.55 142.672   1
   5   9   4 1845.96 169.779   1
   5  -4  -3 2957.69 110.998  -2
   5   9   4 2957.69 110.998   1
   5   9   5 56.3967 52.2611   1
   5  -4  -4 2070.31 64.4727  -2
   5   9   5 2070.31 64.4727   1
   5   9   6 319.726 78.8094   1
   5  -4  -5 1911.46 62.9402  -2
   5   9   6 1911.46 62.9402   1
   5  -4  -6 328.647 36.1612  -2
   5   9   7 328.647 36.1612   1
   5  -4  -7 80.3948 27.5716  -2
   5   9   8 80.3948 27.5716   1
   5  -4  -8 399.239 35.5493  -2
   5   9   9 399.239 35.5493   1
   5  -4  -9 770.161 42.2501  -2
   5   9  10 770.161 42.2501   1
   5  -4 -10 644.979 38.5107  -2
   5   9  11 644.979 38.5107   1
   5  -4 -11 4167.42 80.8640  -2
   5   9  12 4167.42 80.8640   1
   5  -4 -12 1652.57 50.9498  -2
   5   9  13 1652.57 50.9498   1
  -5   4  13 5425.18 120.249  -2
  -5  -9 -14 5425.18 120.249   1
  -5   4  14 1811.98 72.7097  -2
  -5  -9 -15 1811.98 72.7097   1
  -5  -9 -16 905.069 45.7898   1
  -5  -9 -17 11.6174 15.7957   1
   5  -5  16 2768.87 54.3986  -2
   5  10 -15 2768.87 54.3986   1
   5  -5  15 1728.74 49.0660  -2
   5  10 -14 1728.74 49.0660   1
   5  -5  14 1635.86 40.4378  -2
   5  10 -13 1635.86 40.4378   1
   5  -5  13 827.208 40.2202  -2
   5  10 -12 827.208 40.2202   1
   5  -5  12 521.702 34.8342  -2
   5  10 -11 521.702 34.8342   1
   5  -5  11 47.4661 18.3391  -2
   5  10 -10 47.4661 18.3391   1
   5  -5  10 90.0340 18.3330  -2
   5  10  -9 90.0340 18.3330   1
   5  10  -8 148.147 28.9259   1
   5  -5   9 212.885 30.0553  -2
   5  10  -8 212.885 30.0553   1
   5  10  -7 1477.29 67.5953   1
   5  -5   8 1978.09 48.2425  -2
   5  10  -7 1978.09 48.2425   1
   5  10  -6 1769.91 72.2063   1
   5  -5   7 2152.30 44.5425  -2
   5  10  -6 2152.30 44.5425   1
   5  10  -5 50.5620 18.0838   1
   5  -5   6 2160.85 64.4452  -2
   5  10  -5 2160.85 64.4452   1
   5  -5   5 3334.40 55.3869  -2
   5  10  -4 3334.40 55.3869   1
   5  10  -3 3316.26 202.057   1
   5  -5   4 8925.75 99.0747  -2
   5  10  -3 8925.75 99.0747   1
   5  10  -2 2456.62 81.3807   1
   5  -5   3 2620.20 72.9978  -2
   5  10  -2 2620.20 72.9978   1
   5  10  -1 1040.97 55.5927   1
   5  -5   2 4880.50 75.9777  -2
   5  10  -1 4880.50 75.9777   1
   5  10   0 360.431 36.1118   1
   5  -5   1 2336.23 67.5979  -2
   5  10   0 2336.23 67.5979   1
   5  10   1 3.45786 15.1314   1
   5  -5   0 8.41771 26.0292  -2
   5  10   1 8.41771 26.0292   1
   5  10   2 2057.30 72.6962   1
   5  -5  -1 3069.12 63.9715  -2
   5  10   2 3069.12 63.9715   1
   5  10   3 498.680 39.0485   1
   5  -5  -2 486.517 33.6310  -2
   5  10   3 486.517 33.6310   1
   5  10   4 4971.77 108.431   1
   5  -5  -3 6410.89 158.747  -2
   5  10   4 6410.89 158.747   1
   5  10   5 1821.37 66.2363   1
   5  -5  -4 2532.84 74.5352  -2
   5  10   5 2532.84 74.5352   1
   5  10   6 1819.81 173.270   1
   5  -5  -5 4888.00 97.0754  -2
   5  10   6 4888.00 97.0754   1
   5  10   7 1582.09 160.965   1
   5  -5  -6 2721.46 74.9230  -2
   5  10   7 2721.46 74.9230   1
   5  -5  -7 198.277 32.0316  -2
   5  10   8 198.277 32.0316   1
   5  -5  -8 2973.63 74.0020  -2
   5  10   9 2973.63 74.0020   1
   5  -5  -9 2451.74 66.7513  -2
   5  10  10 2451.74 66.7513   1
   5  -5 -10 676.671 57.0617  -2
   5  10  11 676.671 57.0617   1
  -5 -10 -12 98.7928 22.7632   1
   5  -5 -11 234.422 42.3313  -2
   5  10  12 234.422 42.3313   1
  -5 -10 -13 499.274 36.7420   1
   5  -5 -12 527.523 45.2230  -2
   5  10  13 527.523 45.2230   1
  -5 -10 -14 414.721 23.2397   1
  -5 -10 -15 2186.60 62.4730   1
  -5 -10 -16 1244.71 44.1365   1
   5  11 -14 191.719 20.6724   1
   5  -6  15 241.630 31.3661  -2
   5  11 -14 241.630 31.3661   1
   5  11 -13 1503.24 52.4593   1
   5  -6  14 1815.83 49.7693  -2
   5  11 -13 1815.83 49.7693   1
   5  11 -12 645.756 39.6617   1
   5  -6  13 2069.87 55.7563  -2
   5  11 -12 2069.87 55.7563   1
   5  11 -11 3491.78 88.0123   1
   5  -6  12 4560.16 81.9780  -2
   5  11 -11 4560.16 81.9780   1
   5  -6  11 3314.00 73.6024  -2
   5  11 -10 3314.00 73.6024   1
   5  -6  10 1377.91 51.1188  -2
   5  11  -9 1377.91 51.1188   1
   5  -6   9 274.693 25.8457  -2
   5  11  -8 274.693 25.8457   1
   5  -6   8 488.034 28.0038  -2
   5  11  -7 488.034 28.0038   1
   5  -6   7 971.161 36.3398  -2
   5  11  -6 971.161 36.3398   1
   5  11  -5 301.402 39.4069   1
   5  -6   6 450.707 38.8792  -2
   5  11  -5 450.707 38.8792   1
   5  11  -4 220.793 35.8164   1
   5  -6   5 206.407 25.0548  -2
   5  11  -4 206.407 25.0548   1
   5  11  -3 326.883 39.8250   1
   5  -6   4 279.761 31.6006  -2
   5  11  -3 279.761 31.6006   1
   5  11  -2 1298.38 67.4350   1
   5  -6   3 3360.19 64.6334  -2
   5  11  -2 3360.19 64.6334   1
   5  11  -1 3954.79 111.088   1
   5  -6   2 4206.43 75.2181  -2
   5  11  -1 4206.43 75.2181   1
   5  11   0 973.268 58.2000   1
   5  -6   1 4540.83 90.7108  -2
   5  11   0 4540.83 90.7108   1
   5  11   1 4367.11 100.734   1
   5  -6   0 4699.67 97.0151  -2
   5  11   1 4699.67 97.0151   1
   5  11   2 2332.31 73.7198   1
   5  -6  -1 3842.14 71.8618  -2
   5  11   2 3842.14 71.8618   1
   5  11   3 493.807 36.0724   1
   5  -6  -2 2362.46 57.0468  -2
   5  11   3 2362.46 57.0468   1
   5  11   4 2614.23 190.669   1
   5  -6  -3 4118.98 129.697  -2
   5  11   4 4118.98 129.697   1
   5  11   5 2822.18 196.150   1
   5  -6  -4 2834.74 109.838  -2
   5  11   5 2834.74 109.838   1
   5  11   6 485.859 89.0980   1
   5  -6  -5 585.256 42.3127  -2
   5  11   6 585.256 42.3127   1
   5  11   7 10.4771 25.9968   1
   5  -6  -6 159.654 46.0410  -2
   5  11   7 159.654 46.0410   1
   5  11   8 602.206 38.4201   1
   5  -6  -8 848.937 43.9426  -2
   5  11   9 848.937 43.9426   1
   5  11  10 674.691 36.5221   1
   5  11  11 2732.58 96.7800   1
   5  11  12 1807.34 74.9879   1
   5  11  13 2276.53 74.2705   1
   5  11  14 290.206 27.0199   1
   5  -7  14 597.966 37.6055  -2
   5  12 -13 597.966 37.6055   1
   5  -7  13 107.503 21.8581  -2
   5  12 -12 107.503 21.8581   1
   5  -7  12 288.754 27.2094  -2
   5  12 -11 288.754 27.2094   1
   5  12 -10 922.064 47.8238   1
   5  -7  11 1269.07 66.3857  -2
   5  12 -10 1269.07 66.3857   1
   5  12  -9 722.833 33.6369   1
   5  12  -8 3536.72 105.965   1
   5  -7   9 4316.93 77.3587  -2
   5  12  -8 4316.93 77.3587   1
   5  12  -7 36.1489 17.5405   1
   5  -7   8 1374.70 47.6768  -2
   5  12  -7 1374.70 47.6768   1
   5  12  -6 287.151 37.6674   1
   5  -7   7 506.705 36.6932  -2
   5  12  -6 506.705 36.6932   1
   5  12  -5 953.484 57.9081   1
   5  -7   6 1648.64 57.7812  -2
   5  12  -5 1648.64 57.7812   1
   5  -7   5 439.285 51.7792  -2
   5  12  -4 439.285 51.7792   1
   5  -7   4 1265.36 49.0931  -2
   5  12  -3 1265.36 49.0931   1
   5  12  -2 1898.09 75.4194   1
   5  -7   3 2116.38 53.9560  -2
   5  12  -2 2116.38 53.9560   1
   5  12  -1 175.587 28.2650   1
   5  -7   2 353.996 30.4897  -2
   5  12  -1 353.996 30.4897   1
   5  12   0 385.495 36.0087   1
   5  -7   1 507.446 40.7508  -2
   5  12   0 507.446 40.7508   1
   5  12   1 173.670 39.8620   1
   5  -7   0 172.367 44.6181  -2
   5  12   1 172.367 44.6181   1
   5  12   2 3806.89 122.953   1
   5  -7  -1 4020.80 91.5301  -2
   5  12   2 4020.80 91.5301   1
   5  -7  -2 1286.94 55.6477  -2
   5  12   3 1286.94 55.6477   1
   5  -7  -3 2259.66 100.105  -2
   5  12   4 2259.66 100.105   1
   5  12   5 7263.01 171.398   1
   5  12   6 1016.99 48.8895   1
   5  12   7 1054.55 66.0271   1
   5  -7  -6 1268.46 79.8754  -2
   5  12   7 1268.46 79.8754   1
   5  12   8 650.853 38.1509   1
   5  12   9 33.2435 18.9064   1
   5  12  10 466.224 29.3637   1
   5  12  11 348.410 38.4161   1
   5  12  12 1032.32 53.8854   1
   5  12  13 483.062 33.9307   1
   5  13 -11 1238.58 49.5053   1
   5  13 -10 596.763 40.0190   1
   5  13  -9 254.600 29.8765   1
   5  13  -8-8.80566 17.8550   1
   5  13  -7 38.9220 20.8968   1
   5  -8   8 145.754 24.6753  -2
   5  13  -7 145.754 24.6753   1
   5  13  -6 307.542 32.8179   1
   5  -8   7 638.751 37.0612  -2
   5  13  -6 638.751 37.0612   1
   5  13  -5 144.788 26.7764   1
   5  -8   6 84.3831 26.4762  -2
   5  13  -5 84.3831 26.4762   1
   5  13  -4 1108.36 55.0850   1
   5  -8   5 1750.28 80.3420  -2
   5  13  -4 1750.28 80.3420   1
   5  13  -3 1418.44 60.5549   1
   5  -8   4 1696.50 53.6425  -2
   5  13  -3 1696.50 53.6425   1
   5  -8   3 1882.46 48.6440  -2
   5  13  -2 1882.46 48.6440   1
   5  -8   2 3839.25 68.2361  -2
   5  13  -1 3839.25 68.2361   1
   5  13   0 448.203 51.0062   1
   5  -8   1 1648.75 80.2393  -2
   5  13   0 1648.75 80.2393   1
   5  13   1 623.873 38.5095   1
   5  13   2 109.698 20.9559   1
   5  13   3 481.634 36.0521   1
   5  13   4 238.572 29.0312   1
   5  13   5 33.8616 27.2578   1
   5  13   6-1.42563 19.1271   1
   5  13   7 1071.40 45.5929   1
   5  13   8 1429.01 49.4206   1
   5  13   9 1781.55 50.6847   1
   5  13  10 438.332 26.0876   1
   5  13  11 2373.01 76.4367   1
   5  13  12 55.9098 21.6711   1
   5  14  -8 526.776 30.7412   1
   5  14  -7 1712.99 52.8304   1
   5  -9   8 2134.36 62.6114  -2
   5  14  -7 2134.36 62.6114   1
   5  14  -6 705.186 36.0679   1
   5  -9   7 868.127 37.5838  -2
   5  14  -6 868.127 37.5838   1
   5  -9   6 285.189 38.2824  -2
   5  14  -5 285.189 38.2824   1
   5  14  -4 724.056 50.1476   1
   5  14  -3 363.162 29.7258   1
   5  -9   4 711.074 45.2657  -2
   5  14  -3 711.074 45.2657   1
   5  14  -2 43.8709 15.2192   1
   5  14  -1 358.337 23.6512   1
   5  14   0 1559.22 52.3575   1
   5  14   1 320.907 29.5331   1
   5  14   2 2325.42 65.1042   1
   5  14   3 2735.23 72.2448   1
   5  14   4 660.178 37.4508   1
   5  14   5 981.318 60.4183   1
   5  14   6 259.243 36.0078   1
   5  14   7 167.991 21.7440   1
   5  14   8 216.754 22.2823   1
   5  14   9 184.667 18.3379   1
   5  14  10 270.036 30.0033   1
   5  15  -6 967.020 38.2718   1
   5  15  -5 901.991 43.6734   1
   5  15  -4 438.342 36.6717   1
   5  15  -3 1101.11 40.7071   1
   5  15  -2-4.46418 11.7560   1
   5  15  -1 252.536 21.4015   1
   5  15   0-2.10587 21.4604   1
   5  15   1 29.8248 21.1247   1
   5  15   2 119.454 20.1819   1
   5  15   3 163.203 21.1230   1
   5  15   4 252.996 24.3918   1
   5  15   5 678.549 33.2787   1
   5  15   6 1886.46 67.7861   1
   5  15   7 1150.26 36.5969   1
   5  16  -2 292.049 28.6334   1
   5  16  -1 7.56539 17.8477   1
   5  16   0 970.247 37.9940   1
   5  16   1 502.443 32.4268   1
   5  16   2 714.610 29.0007   1
   5  16   3 1045.26 34.3823   1
  -6   9   3 14.8186 12.6358   1
  -6   9   2 6.21483 13.4636   1
  -6   9   1-2.40710 13.9281   1
  -6   9   0 157.735 19.8981   1
  -6   9  -1 388.317 25.8370   1
  -6   9  -2 131.846 18.9545   1
  -6   9  -3 2824.90 57.3171   1
  -6   9  -4 163.783 23.0896   1
  -6   9  -5 1271.65 45.4597   1
  -6   9  -6 62.7694 13.5714   1
  -6   8   7 36.3336 20.6438   1
  -6   8   6 1134.44 59.0969   1
  -6   8   5 246.517 34.4950   1
  -6   8   4 1004.29 38.4021   1
  -6   8   3 142.611 29.0227   1
  -6   8   2 1160.27 60.5694   1
  -6   8   1 36.3466 17.7391   1
  -6   8   0 378.847 29.5838   1
  -6   8  -1 12.0878 16.6545   1
  -6   8  -2 232.908 26.1644   1
  -6   8  -3 8.50954 15.8791   1
  -6   8  -4 477.076 30.0302   1
  -6   8  -5 272.154 32.0868   1
  -6   8  -6 1910.34 49.3075   1
  -6   8  -7 544.300 26.4226   1
  -6   8  -8 1341.78 57.1753   1
   6  13  10 1467.89 58.4997  -2
   6  -7  -9 1467.89 58.4997   1
   6  -7  -8 324.770 23.1703   1
  -6   7   7 304.083 36.0785   1
   6  13   8 397.248 42.1746  -2
   6  -7  -7 397.248 42.1746   1
  -6   7   6 50.8185 16.5785   1
  -6   7   5 75.4121 15.0860   1
  -6   7   4 39.6074 17.6332   1
  -6   7   3 658.139 37.6483   1
  -6   7   2 38.0465 26.3817   1
  -6   7   1 139.473 33.2835   1
  -6   7   0 210.211 27.0692   1
  -6   7  -1 2207.17 65.9417   1
  -6   7  -2 904.480 44.0524   1
  -6   7  -3 2010.03 62.6257   1
  -6   7  -4 28.5868 19.0279   1
  -6   7  -5 266.683 35.4556   1
  -6   7  -6 25.4473 15.9282   1
  -6   7  -7 139.557 20.7798   1
  -6   7  -8 52.2945 15.8877   1
  -6   7  -9 498.246 25.5489   1
  -6   7 -10 33.5071 19.1690   1
   6  12  12 263.059 19.5367  -2
   6  -6 -11 263.059 19.5367   1
   6  12  11 718.258 49.3820  -2
   6  -6 -10 718.258 49.3820   1
  -6   6   9 372.078 38.7770   1
   6  12  10 1405.95 66.2595  -2
   6  -6  -9 1405.95 66.2595   1
  -6   6   8 807.721 54.8782   1
   6  12   9 1734.08 73.6371  -2
   6  -6  -8 1734.08 73.6371   1
  -6   6   7 804.834 56.3237   1
   6  12   8 1348.82 67.8941  -2
   6  -6  -7 1348.82 67.8941   1
  -6   6   6 2483.02 97.6999   1
   6  12   7 4098.09 113.472  -2
   6  -6  -6 4098.09 113.472   1
  -6   6   5 233.027 25.1714   1
  -6   6   4 1793.84 58.0259   1
  -6   6   3 1060.68 46.9906   1
  -6   6   2 287.488 30.7128   1
  -6   6   1 995.552 50.9233   1
  -6   6   0 303.212 42.5059   1
  -6   6  -1 54.2337 30.2084   1
  -6   6  -2 257.855 29.4183   1
  -6   6  -3 1301.86 55.2198   1
  -6   6  -4 1391.64 77.2613   1
  -6   6  -5 922.923 63.5063   1
  -6   6  -6 1295.98 71.2269   1
  -6   6  -7-9.15929 13.0080   1
  -6   6  -8 1072.96 35.2525   1
  -6   6  -9 282.217 20.4391   1
  -6   6 -10 266.967 18.7972   1
  -6   6 -11 238.753 20.6540   1
  -6   6 -12 191.431 17.0694   1
   6  11  13 1313.09 57.0319  -2
   6  -5 -12 1313.09 57.0319   1
   6  11  12 674.891 46.0258  -2
   6  -5 -11 674.891 46.0258   1
  -6   5  10 914.796 52.4252   1
   6  11  11 1072.00 58.3560  -2
   6  -5 -10 1072.00 58.3560   1
  -6   5   9 881.395 55.1827   1
   6  11  10 931.469 58.3651  -2
   6  -5  -9 931.469 58.3651   1
  -6   5   8-9.05564 20.6080   1
   6  11   9 144.005 35.4183  -2
   6  -5  -8 144.005 35.4183   1
  -6   5   7 13.0911 26.1042   1
   6  11   8 856.974 61.9316  -2
   6  -5  -7 856.974 61.9316   1
  -6   5   6 100.871 31.6195   1
  -6   5   5 321.652 29.1154   1
  -6   5   4 95.0555 22.2540   1
  -6   5   3 1039.22 45.7486   1
  -6   5   2 928.936 44.4009   1
  -6   5   1 4982.48 96.3192   1
  -6   5   0 271.968 43.4897   1
  -6   5  -1 1273.97 156.137   1
  -6   5  -2 656.565 119.697   1
  -6   5  -3 884.393 45.1652   1
  -6   5  -4 167.234 25.9996   1
  -6   5  -5 18.4485 27.5437   1
  -6   5  -6 1205.54 72.9134   1
  -6   5  -7 104.597 25.2197   1
  -6   5  -8 69.2375 26.7489   1
  -6   5  -9 4271.73 83.4028   1
  -6   5 -10 283.184 24.5760   1
  -6   5 -11 3012.09 51.1752   1
  -6   5 -12 303.883 17.0654   1
  -6   5 -13 201.328 17.2509   1
   6  10  14 1003.58 50.4054  -2
   6  -4 -13 1003.58 50.4054   1
   6  10  13 250.549 36.2011  -2
   6  -4 -12 250.549 36.2011   1
   6  10  12 893.051 56.7345  -2
   6  -4 -11 893.051 56.7345   1
  -6   4  10 460.735 41.0143   1
   6  10  11 1217.10 65.7716  -2
   6  -4 -10 1217.10 65.7716   1
  -6   4   9 1015.64 60.2252   1
   6  10  10 2643.44 94.7137  -2
   6  -4  -9 2643.44 94.7137   1
  -6   4   8 651.788 53.3077   1
   6  10   9 2493.04 95.0633  -2
   6  -4  -8 2493.04 95.0633   1
  -6   4   7 513.594 49.2004   1
   6  10   8 921.059 62.2570  -2
   6  -4  -7 921.059 62.2570   1
  -6   4   6 1196.19 64.9833   1
  -6   4   5 9.14073 22.4050   1
  -6   4   4 245.000 35.8654   1
  -6 -10  -5 1160.71 63.6547  -2
  -6   4   4 1160.71 63.6547   1
  -6   4   3 305.177 39.6476   1
  -6   4   2 116.382 33.5889   1
  -6   4   1 137.782 37.4679   1
  -6   4   0 918.166 46.1805   1
  -6   4  -1 1870.90 62.4935   1
  -6   4  -2 2380.59 95.6799   1
  -6   4  -3 3257.39 78.6915   1
  -6   4  -4 5522.27 84.1817   1
  -6   4  -5 515.869 34.9800   1
  -6   4  -6 2307.62 65.0450   1
  -6   4  -7 22.1941 16.0501   1
  -6   4  -8 464.205 36.7156   1
  -6   4  -9 5.74933 17.2531   1
  -6   4 -10 417.879 33.1856   1
  -6   4 -11 15.2740 15.4437   1
  -6   4 -12 2556.64 79.5317   1
  -6   4 -13 586.010 18.7980   1
  -6   4 -14 2382.52 48.0735   1
  -6   4 -15 115.908 18.6180   1
   6   9  15 1202.50 50.5117  -2
   6  -3 -14 1202.50 50.5117   1
   6   9  14 513.017 40.5135  -2
   6  -3 -13 513.017 40.5135   1
   6   9  13 1913.71 73.3316  -2
   6  -3 -12 1913.71 73.3316   1
   6   9  12 924.716 55.5186  -2
   6  -3 -11 924.716 55.5186   1
  -6   3  10 221.185 31.5206   1
   6   9  11 961.067 63.2279  -2
   6  -3 -10 961.067 63.2279   1
  -6   3   9 426.810 42.1334   1
   6   9  10 656.461 53.9794  -2
   6  -3  -9 656.461 53.9794   1
  -6   3   8 31.5234 25.0059   1
   6   9   9 1506.94 77.8272  -2
   6  -3  -8 1506.94 77.8272   1
  -6   3   7 23.5405 25.2102   1
   6   9   8 1438.12 68.7284  -2
   6  -3  -7 1438.12 68.7284   1
  -6   3   6 119.338 32.5389   1
  -6   3   5 1935.65 89.6728   1
  -6  -9  -5 1020.13 66.7058  -2
  -6   3   4 1020.13 66.7058   1
  -6   3   3 3658.12 123.676   1
  -6   3   2 1129.62 72.1594   1
  -6  -9  -3 1246.64 73.3174  -2
  -6   3   2 1246.64 73.3174   1
  -6   3   1 1406.20 72.6554   1
  -6  -9  -2 1371.28 79.6181  -2
  -6   3   1 1371.28 79.6181   1
  -6   3   0 2050.09 86.2274   1
  -6  -9  -1 2251.12 99.2540  -2
  -6   3   0 2251.12 99.2540   1
  -6   3  -1 1651.37 58.4324   1
  -6   3  -2 55.9409 20.8484   1
  -6  -9   1 483.964 51.6390  -2
  -6   3  -2 483.964 51.6390   1
  -6   3  -3 113.814 32.3863   1
  -6  -9   2 726.676 59.0575  -2
  -6   3  -3 726.676 59.0575   1
  -6   3  -4 727.203 56.4490   1
  -6  -9   3 1931.46 86.5575  -2
  -6   3  -4 1931.46 86.5575   1
  -6   3  -5 970.705 38.8709   1
  -6   3  -6 1248.01 49.3648   1
  -6   3  -7 7200.31 94.4597   1
  -6   3  -8 969.200 38.9240   1
  -6   3  -9 3133.00 64.4487   1
  -6   3 -10 419.760 26.9357   1
  -6   3 -11 268.135 22.8315   1
  -6   3 -12 159.152 21.0985   1
  -6   3 -13 22.4822 15.0089   1
  -6   3 -14 8.15883 11.8652   1
  -6   3 -15 274.416 28.9899   1
   6   8  16 537.765 33.3688  -2
   6  -2 -15 537.765 33.3688   1
   6   8  15 837.789 46.0295  -2
   6  -2 -14 837.789 46.0295   1
   6   8  14 508.935 41.7973  -2
   6  -2 -13 508.935 41.7973   1
   6   8  13 335.739 39.6002  -2
   6  -2 -12 335.739 39.6002   1
   6   8  12 2263.20 84.8077  -2
   6  -2 -11 2263.20 84.8077   1
   6   8  11 1142.33 66.1369  -2
   6  -2 -10 1142.33 66.1369   1
   6  -2  -9 1042.80 41.3818   1
   6   8  10 2911.57 100.423  -2
   6  -2  -9 2911.57 100.423   1
  -6   2   8 3299.35 105.605   1
   6   8   9 4009.80 74.6181  -2
   6  -2  -8 4009.80 74.6181   1
  -6   2   7 327.058 41.9048   1
   6   8   8 2015.89 56.6814  -2
   6  -2  -7 2015.89 56.6814   1
  -6   2   6 2003.47 88.2064   1
  -6   2   5 121.335 35.0610   1
   6   8   6 3228.20 236.124  -2
   6  -2  -5 3228.20 236.124   1
  -6  -8  -5 2713.13 67.3843  -2
  -6   2   4 2713.13 67.3843   1
  -6  -8  -4 1009.38 46.0466  -2
  -6   2   3 1009.38 46.0466   1
  -6  -8  -3 4391.36 88.4641  -2
  -6   2   2 4391.36 88.4641   1
  -6  -8  -2 1516.11 57.3030  -2
  -6   2   1 1516.11 57.3030   1
  -6  -8  -1 2860.83 75.3930  -2
  -6   2   0 2860.83 75.3930   1
  -6  -8   0 3386.59 65.5266  -2
  -6   2  -1 3386.59 65.5266   1
  -6   2  -2 2812.75 97.9778   1
  -6  -8   1 3176.09 77.4819  -2
  -6   2  -2 3176.09 77.4819   1
  -6   2  -3 2543.79 93.4963   1
  -6  -8   2 4130.71 88.1208  -2
  -6   2  -3 4130.71 88.1208   1
  -6   2  -4 6584.98 324.497   1
  -6  -8   3 7313.48 116.006  -2
  -6   2  -4 7313.48 116.006   1
  -6   2  -5 937.309 127.242   1
  -6  -8   4 881.489 47.0770  -2
  -6   2  -5 881.489 47.0770   1
  -6   2  -6 2456.50 199.779   1
  -6  -8   5 3334.45 80.4477  -2
  -6   2  -6 3334.45 80.4477   1
  -6   2  -7 301.655 31.0027   1
  -6  -8   6 2608.28 99.2842  -2
  -6   2  -7 2608.28 99.2842   1
  -6   2  -8 1607.65 84.8726   1
  -6  -8   7 4861.58 96.0614  -2
  -6   2  -8 4861.58 96.0614   1
  -6   2  -9 211.412 28.2490   1
  -6  -8   8 692.916 58.1013  -2
  -6   2  -9 692.916 58.1013   1
  -6   2 -10 1961.92 64.6900   1
  -6  -8   9 3572.15 113.378  -2
  -6   2 -10 3572.15 113.378   1
  -6   2 -11 370.750 31.2419   1
  -6  -8  10 384.224 47.2460  -2
  -6   2 -11 384.224 47.2460   1
  -6   2 -12 2514.07 54.1553   1
  -6   2 -13 563.445 26.4365   1
  -6   2 -14 1346.38 34.4681   1
  -6   2 -15 100.044 13.0420   1
  -6   2 -16 1030.42 49.6710   1
   6   7  17 1276.65 52.8246  -2
   6  -1 -16 1276.65 52.8246   1
   6   7  16 1024.68 55.3223  -2
   6  -1 -15 1024.68 55.3223   1
   6   7  15 639.178 39.9745  -2
   6  -1 -14 639.178 39.9745   1
   6   7  14 65.5569 27.2073  -2
   6  -1 -13 65.5569 27.2073   1
   6   7  13 746.409 35.0970  -2
   6  -1 -12 746.409 35.0970   1
   6   7  12 1833.86 53.5105  -2
   6  -1 -11 1833.86 53.5105   1
   6   7  11 2129.96 58.7196  -2
   6  -1 -10 2129.96 58.7196   1
   6   7  10 1524.30 49.7623  -2
   6  -1  -9 1524.30 49.7623   1
  -6   1   8 31.4209 23.9847   1
   6   7   9 1521.28 51.1036  -2
   6  -1  -8 1521.28 51.1036   1
  -6   1   7 5458.54 134.276   1
   6   7   8 8912.18 116.582  -2
   6  -1  -7 8912.18 116.582   1
  -6   1   6 1483.63 74.3983   1
   6   7   7 4424.34 115.041  -2
   6  -1  -6 4424.34 115.041   1
  -6   1   5 3254.09 107.376   1
   6   7   6 3545.54 264.835  -2
   6  -1  -5 3545.54 264.835   1
   6   7   5 2044.22 79.9200  -2
   6  -1  -4 2044.22 79.9200   1
  -6  -7  -4 746.748 40.4039  -2
  -6   1   3 746.748 40.4039   1
   6  -1  -2 113.514 54.2153   1
  -6  -7  -3 1384.87 52.0636  -2
  -6   1   2 1384.87 52.0636   1
   6  -1  -1 12.2004 39.8789   1
  -6  -7  -2 558.120 38.0036  -2
  -6   1   1 558.120 38.0036   1
   6  -1   0 35.4909 43.5841   1
  -6  -7  -1 298.166 25.5400  -2
  -6   1   0 298.166 25.5400   1
   6  -1   1 11.4822 37.4481   1
  -6  -7   0 3881.41 66.8916  -2
  -6   1  -1 3881.41 66.8916   1
   6  -1   2 11.1838 31.0534   1
  -6  -7   1 1559.22 45.1008  -2
  -6   1  -2 1559.22 45.1008   1
  -6  -7   2 1011.71 38.8392  -2
  -6   1  -3 1011.71 38.8392   1
  -6   1  -4 1863.50 175.197   1
  -6  -7   3 9533.88 105.652  -2
  -6   1  -4 9533.88 105.652   1
  -6   1  -5 6666.47 312.267   1
  -6  -7   4 7513.46 115.823  -2
  -6   1  -5 7513.46 115.823   1
  -6   1  -6 971.479 125.855   1
  -6  -7   5 1953.16 85.7008  -2
  -6   1  -6 1953.16 85.7008   1
  -6   1  -7 4650.90 252.276   1
  -6  -7   6 5718.50 139.628  -2
  -6   1  -7 5718.50 139.628   1
  -6  -7   7 1292.10 54.5891  -2
  -6   1  -8 1292.10 54.5891   1
  -6   1  -9 1735.00 88.7152   1
  -6  -7   8 1815.73 85.0111  -2
  -6   1  -9 1815.73 85.0111   1
  -6  -7   9 1659.53 59.3700  -2
  -6   1 -10 1659.53 59.3700   1
  -6   1 -11 94.5259 33.6943   1
  -6  -7  10 2045.49 89.6382  -2
  -6   1 -11 2045.49 89.6382   1
  -6   1 -12 15.9410 27.0654   1
  -6  -7  11 17.6921 32.9384  -2
  -6   1 -12 17.6921 32.9384   1
  -6   1 -13 504.639 33.2429   1
  -6  -7  12 1856.64 82.4437  -2
  -6   1 -13 1856.64 82.4437   1
  -6   1 -14 0.73481 13.3446   1
  -6  -7  13 43.9628 31.5759  -2
  -6   1 -14 43.9628 31.5759   1
  -6   1 -15 591.015 31.3339   1
  -6   1 -16 364.783 21.2258   1
  -6   1 -17 3579.42 59.7487   1
   6   6  17 613.649 43.0987  -2
   6   0 -16 613.649 43.0987   1
   6   6  16 713.828 49.1396  -2
   6   0 -15 713.828 49.1396   1
   6   6  15 1465.09 61.2300  -2
   6   0 -14 1465.09 61.2300   1
   6   6  14 1541.74 68.5669  -2
   6   0 -13 1541.74 68.5669   1
   6   6  13 610.265 34.1043  -2
   6   0 -12 610.265 34.1043   1
   6   6  12 885.909 41.4145  -2
   6   0 -11 885.909 41.4145   1
   6   6  11 2644.08 61.6997  -2
   6   0 -10 2644.08 61.6997   1
   6   6  10 221.251 26.7626  -2
   6   0  -9 221.251 26.7626   1
   6   6   9 8293.59 105.401  -2
   6   0  -8 8293.59 105.401   1
   6   6   8 4979.90 87.3985  -2
   6   0  -7 4979.90 87.3985   1
  -6   0   6 1966.88 81.2996   1
   6   6   7 4640.51 110.679  -2
   6   0  -6 4640.51 110.679   1
  -6   0   5 494.803 46.2533   1
   6   6   6 3145.14 230.453  -2
   6   0  -5 3145.14 230.453   1
   6   6   5 9849.43 157.158  -2
   6   0  -4 9849.43 157.158   1
   6   0  -3 1939.58 172.448   1
  -6  -6  -4 3752.88 73.1721  -2
  -6   0   3 3752.88 73.1721   1
   6   0  -2 2338.49 185.753   1
   6   6   3 6396.99 95.4539  -2
   6   0  -2 6396.99 95.4539   1
   6   0  -1 114.276 56.2353   1
  -6  -6  -2 1735.81 53.9176  -2
  -6   0   1 1735.81 53.9176   1
   6   0   0 903.587 114.274   1
  -6  -6  -1 1544.03 43.0040  -2
  -6   0   0 1544.03 43.0040   1
   6   0   1 2826.77 193.099   1
  -6  -6   0 3458.34 62.2202  -2
  -6   0  -1 3458.34 62.2202   1
   6   0   2 5508.40 264.226   1
  -6  -6   1 6271.94 83.3451  -2
  -6   0  -2 6271.94 83.3451   1
   6   0   3 2529.58 181.793   1
  -6  -6   2 2726.51 65.7876  -2
  -6   0  -3 2726.51 65.7876   1
   6   0   4 974.134 116.743   1
  -6  -6   3 3426.04 74.9546  -2
  -6   0  -4 3426.04 74.9546   1
   6   0   5 297.981 54.7079   1
  -6  -6   4 5299.73 96.5575  -2
  -6   0  -5 5299.73 96.5575   1
  -6   0  -6 368.632 55.3483   1
  -6  -6   5 1430.33 73.9167  -2
  -6   0  -6 1430.33 73.9167   1
  -6  -6   6 1354.51 72.6696  -2
  -6   0  -7 1354.51 72.6696   1
  -6  -6   7 4286.99 90.9168  -2
  -6   0  -8 4286.99 90.9168   1
  -6  -6   8 877.530 46.2949  -2
  -6   0  -9 877.530 46.2949   1
  -6  -6   9 1694.39 60.1690  -2
  -6   0 -10 1694.39 60.1690   1
  -6  -6  10 970.565 44.8035  -2
  -6   0 -11 970.565 44.8035   1
  -6  -6  11 3118.26 75.2379  -2
  -6   0 -12 3118.26 75.2379   1
  -6   0 -13 52.8468 27.1549   1
  -6  -6  12 162.146 39.1124  -2
  -6   0 -13 162.146 39.1124   1
  -6   0 -14 1174.46 60.7413   1
  -6  -6  13 2046.21 82.8643  -2
  -6   0 -14 2046.21 82.8643   1
  -6   0 -15 74.6041 16.0695   1
  -6  -6  14 218.388 35.9185  -2
  -6   0 -15 218.388 35.9185   1
  -6   0 -16 25.8758 19.0424   1
  -6  -6  15 822.746 51.4075  -2
  -6   0 -16 822.746 51.4075   1
  -6   0 -17 11.7626 13.7068   1
  -6  -6  16 899.933 48.3066  -2
  -6   0 -17 899.933 48.3066   1
   6   5  17 578.971 27.8250  -2
   6   1 -16 578.971 27.8250   1
   6   5  16 81.5110 28.8800  -2
   6   1 -15 81.5110 28.8800   1
   6   5  15 411.155 31.1103  -2
   6   1 -14 411.155 31.1103   1
   6   5  14 676.513 53.8135  -2
   6   1 -13 676.513 53.8135   1
   6   5  13 603.078 56.3906  -2
   6   1 -12 603.078 56.3906   1
   6   5  12 710.046 58.9418  -2
   6   1 -11 710.046 58.9418   1
   6   5  11 3876.07 110.171  -2
   6   1 -10 3876.07 110.171   1
   6   5  10 1041.66 64.4851  -2
   6   1  -9 1041.66 64.4851   1
   6   5   9 2455.03 91.4377  -2
   6   1  -8 2455.03 91.4377   1
   6   5   8 4554.08 133.176  -2
   6   1  -7 4554.08 133.176   1
   6   5   7 1280.40 167.899  -2
   6   1  -6 1280.40 167.899   1
   6   5   6 3027.81 88.1652  -2
   6   1  -5 3027.81 88.1652   1
   6   1  -4 18.6365 18.4454   1
   6   5   5 372.079 39.5282  -2
   6   1  -4 372.079 39.5282   1
   6   1  -3 164.771 63.9816   1
   6   5   4 884.460 52.1430  -2
   6   1  -3 884.460 52.1430   1
   6   1  -2 440.380 93.7492   1
  -6  -5  -3 3537.54 70.1261  -2
  -6  -1   2 3537.54 70.1261   1
   6   1  -1 247.411 76.5255   1
   6   5   2 5522.56 88.6115  -2
   6   1  -1 5522.56 88.6115   1
   6   1   0 51.0978 50.7415   1
  -6  -5  -1 2066.14 45.5459  -2
  -6  -1   0 2066.14 45.5459   1
   6   1   1 1285.27 138.136   1
  -6  -5   0 4338.22 64.6811  -2
  -6  -1  -1 4338.22 64.6811   1
   6   1   2 187.423 68.9974   1
   6   5  -1 4260.66 65.6141  -2
   6   1   2 4260.66 65.6141   1
   6   1   3 4991.14 258.109   1
   6   5  -2 5667.02 88.3002  -2
   6   1   3 5667.02 88.3002   1
   6   1   4 6665.96 297.944   1
   6   5  -3 9181.58 118.732  -2
   6   1   4 9181.58 118.732   1
   6   1   5 11645.2 391.055   1
   6   5  -4 11847.2 135.406  -2
   6   1   5 11847.2 135.406   1
   6   1   6 1398.00 141.080   1
   6   5  -5 1860.66 55.2149  -2
   6   1   6 1860.66 55.2149   1
   6   1   7 1117.04 130.379   1
   6   5  -6 2683.31 68.9596  -2
   6   1   7 2683.31 68.9596   1
   6   1   8 140.079 69.5285   1
   6   5  -7 4209.60 72.0339  -2
   6   1   8 4209.60 72.0339   1
  -6  -5   8 9025.79 132.574  -2
  -6  -1  -9 9025.79 132.574   1
  -6  -5   9 541.060 40.4171  -2
  -6  -1 -10 541.060 40.4171   1
  -6  -5  10 3326.53 77.6344  -2
  -6  -1 -11 3326.53 77.6344   1
  -6  -5  11 78.3795 26.3163  -2
  -6  -1 -12 78.3795 26.3163   1
  -6  -5  12 2737.63 69.0685  -2
  -6  -1 -13 2737.63 69.0685   1
  -6  -5  13 900.315 42.0696  -2
  -6  -1 -14 900.315 42.0696   1
  -6  -1 -15 2463.73 74.3850   1
  -6  -5  14 3186.10 98.5507  -2
  -6  -1 -15 3186.10 98.5507   1
  -6  -5  15 1376.19 64.0698  -2
  -6  -1 -16 1376.19 64.0698   1
  -6  -1 -17 2670.85 67.5075   1
  -6  -5  16 2837.64 80.2194  -2
  -6  -1 -17 2837.64 80.2194   1
   6   4  17 1924.09 68.8090  -2
   6   2 -16 1924.09 68.8090   1
   6   4  16 1356.13 66.4887  -2
   6   2 -15 1356.13 66.4887   1
   6   4  15 1243.35 48.4772  -2
   6   2 -14 1243.35 48.4772   1
   6   4  14 1752.32 57.4710  -2
   6   2 -13 1752.32 57.4710   1
   6   4  13 1885.15 62.5156  -2
   6   2 -12 1885.15 62.5156   1
   6   2 -11 3394.27 246.009   1
   6   4  12 3624.78 118.584  -2
   6   2 -11 3624.78 118.584   1
   6   4  11 1220.88 68.1201  -2
   6   2 -10 1220.88 68.1201   1
   6   4  10 2582.45 65.3132  -2
   6   2  -9 2582.45 65.3132   1
   6   4   9 218.764 28.7883  -2
   6   2  -8 218.764 28.7883   1
   6   4   8 7334.25 111.651  -2
   6   2  -7 7334.25 111.651   1
   6   4   7 5623.67 122.195  -2
   6   2  -6 5623.67 122.195   1
   6   2  -5 2502.61 212.083   1
   6   4   6 6925.75 134.038  -2
   6   2  -5 6925.75 134.038   1
   6   2  -4 1931.59 177.767   1
   6   4   5 7553.04 139.540  -2
   6   2  -4 7553.04 139.540   1
   6   2  -3 69.5375 49.8983   1
   6   4   4 2513.52 76.1615  -2
   6   2  -3 2513.52 76.1615   1
   6   2  -2 447.561 88.5132   1
   6   4   3 1567.99 40.7025  -2
   6   2  -2 1567.99 40.7025   1
   6   2  -1 943.713 122.676   1
   6   4   2 1360.64 39.3930  -2
   6   2  -1 1360.64 39.3930   1
   6   2   0 3103.78 213.334   1
   6   4   1 4062.27 109.015  -2
   6   2   0 4062.27 109.015   1
   6   2   1 1984.97 167.270   1
   6   4   0 2625.57 73.4802  -2
   6   2   1 2625.57 73.4802   1
   6   2   2 245.445 71.5091   1
   6   4  -1 1100.98 41.1267  -2
   6   2   2 1100.98 41.1267   1
   6   2   3 12.9288 31.4639   1
   6   4  -2 849.889 37.5582  -2
   6   2   3 849.889 37.5582   1
   6   2   4 91.1990 50.0868   1
   6   4  -3 48.1499 22.5148  -2
   6   2   4 48.1499 22.5148   1
   6   2   5 592.848 100.332   1
   6   4  -4 3293.17 73.4342  -2
   6   2   5 3293.17 73.4342   1
   6   4  -5 5864.61 91.6393  -2
   6   2   6 5864.61 91.6393   1
   6   2   7 2291.55 186.141   1
   6   4  -6 4770.58 89.4750  -2
   6   2   7 4770.58 89.4750   1
   6   2   8 3443.51 224.668   1
   6   4  -7 6974.11 108.075  -2
   6   2   8 6974.11 108.075   1
   6   4  -8 686.056 38.4308  -2
   6   2   9 686.056 38.4308   1
   6   4  -9 4398.65 81.1699  -2
   6   2  10 4398.65 81.1699   1
   6   2  11 242.785 66.8790   1
  -6  -4  10 292.792 30.9914  -2
  -6  -2 -11 292.792 30.9914   1
  -6  -4  11 1947.78 63.8522  -2
  -6  -2 -12 1947.78 63.8522   1
  -6  -4  12 454.326 35.4875  -2
  -6  -2 -13 454.326 35.4875   1
  -6  -4  13 2583.63 65.0310  -2
  -6  -2 -14 2583.63 65.0310   1
  -6  -4  14 1117.95 41.8488  -2
  -6  -2 -15 1117.95 41.8488   1
  -6  -4  15 1775.48 73.1809  -2
  -6  -2 -16 1775.48 73.1809   1
  -6  -4  16 593.955 43.6307  -2
  -6  -2 -17 593.955 43.6307   1
   6   3  17 108.684 27.8507  -2
   6   3 -16 108.684 27.8507   1
   6   3  16 349.355 29.0955  -2
   6   3 -15 349.355 29.0955   1
   6   3  15 858.247 41.7986  -2
   6   3 -14 858.247 41.7986   1
   6   3  14 944.226 44.9109  -2
   6   3 -13 944.226 44.9109   1
   6   3  13 1639.89 45.0068  -2
   6   3 -12 1639.89 45.0068   1
   6   3  12 1088.12 38.4085  -2
   6   3 -11 1088.12 38.4085   1
   6   3  11 5601.82 97.5477  -2
   6   3 -10 5601.82 97.5477   1
   6   3  10 4384.47 70.0490  -2
   6   3  -9 4384.47 70.0490   1
   6   3   9 6448.60 107.192  -2
   6   3  -8 6448.60 107.192   1
   6   3   8 853.296 44.9385  -2
   6   3  -7 853.296 44.9385   1
   6   3  -6 881.954 129.125   1
   6   3   7 1138.44 61.7787  -2
   6   3  -6 1138.44 61.7787   1
   6   3  -5 59.2520 58.9450   1
   6   3   6 128.569 32.7180  -2
   6   3  -5 128.569 32.7180   1
   6   3  -4 808.018 121.032   1
   6   3   5 2128.41 58.1464  -2
   6   3  -4 2128.41 58.1464   1
   6   3  -3 253.113 76.7070   1
   6   3   4 6157.96 124.881  -2
   6   3  -3 6157.96 124.881   1
   6   3  -2 908.320 124.905   1
   6   3   3 6621.31 130.611  -2
   6   3  -2 6621.31 130.611   1
   6   3  -1 2192.35 185.848   1
   6   3   2 7603.41 100.299  -2
   6   3  -1 7603.41 100.299   1
   6   3   0 562.668 101.643   1
   6   3   1 4647.74 112.008  -2
   6   3   0 4647.74 112.008   1
   6   3   1 4459.66 251.230   1
   6   3   0 4817.26 266.661  -2
   6   3   1 4817.26 266.661   1
   6   3  -1 8066.67 232.491  -2
   6   3   2 8066.67 232.491   1
   6   3   3 7134.94 322.472   1
   6   3  -2 7414.70 143.142  -2
   6   3   3 7414.70 143.142   1
   6   3  -3 7275.10 147.252  -2
   6   3   4 7275.10 147.252   1
   6   3  -4 2286.14 57.4556  -2
   6   3   5 2286.14 57.4556   1
   6   3   6 42.0351 50.1303   1
   6   3  -5 177.114 27.5715  -2
   6   3   6 177.114 27.5715   1
   6   3  -6 1110.62 45.1257  -2
   6   3   7 1110.62 45.1257   1
   6   3  -7 1122.40 37.6865  -2
   6   3   8 1122.40 37.6865   1
   6   3  -8 5515.70 78.6259  -2
   6   3   9 5515.70 78.6259   1
   6   3  -9 3796.81 64.5346  -2
   6   3  10 3796.81 64.5346   1
   6   3 -10 6359.84 82.5703  -2
   6   3  11 6359.84 82.5703   1
  -6  -3  11 859.374 46.5142  -2
  -6  -3 -12 859.374 46.5142   1
  -6  -3  12 2874.71 59.7610  -2
  -6  -3 -13 2874.71 59.7610   1
  -6  -3  13 1767.18 46.4333  -2
  -6  -3 -14 1767.18 46.4333   1
  -6  -3  14 1423.68 46.2200  -2
  -6  -3 -15 1423.68 46.2200   1
  -6  -3  15 387.307 42.6886  -2
  -6  -3 -16 387.307 42.6886   1
  -6  -3  16 64.7407 26.3826  -2
  -6  -3 -17 64.7407 26.3826   1
   6   2  17 390.467 37.4544  -2
   6   4 -16 390.467 37.4544   1
   6   4 -15 372.002 30.5874   1
   6   2  16 1060.83 57.3975  -2
   6   4 -15 1060.83 57.3975   1
   6   2  15 1333.06 37.9058  -2
   6   4 -14 1333.06 37.9058   1
   6   2  14 3217.19 58.9593  -2
   6   4 -13 3217.19 58.9593   1
   6   2  13 418.363 27.8725  -2
   6   4 -12 418.363 27.8725   1
   6   2  12 1973.83 59.1627  -2
   6   4 -11 1973.83 59.1627   1
   6   2  11 176.318 23.0328  -2
   6   4 -10 176.318 23.0328   1
   6   2  10 3030.28 59.0079  -2
   6   4  -9 3030.28 59.0079   1
   6   2   9 579.014 39.8664  -2
   6   4  -8 579.014 39.8664   1
   6   2   8 6834.91 106.374  -2
   6   4  -7 6834.91 106.374   1
   6   4  -6 2489.50 220.467   1
   6   2   7 4525.15 126.650  -2
   6   4  -6 4525.15 126.650   1
   6   4  -5 2723.02 154.220   1
   6   2   6 5120.18 91.5260  -2
   6   4  -5 5120.18 91.5260   1
   6   4  -4 2818.17 215.959   1
   6   2   5 3622.12 74.8474  -2
   6   4  -4 3622.12 74.8474   1
   6   4  -3 28.4312 42.4799   1
   6   2   4 111.713 33.3769  -2
   6   4  -3 111.713 33.3769   1
   6   4  -2 936.336 124.554   1
   6   2   3 1093.38 61.9407  -2
   6   4  -2 1093.38 61.9407   1
   6   4  -1 938.554 123.804   1
   6   2   2 1203.49 64.6281  -2
   6   4  -1 1203.49 64.6281   1
   6   4   0 972.096 125.811   1
   6   2   1 2604.19 88.7105  -2
   6   4   0 2604.19 88.7105   1
   6   4   1 776.943 114.461   1
   6   2   0 3531.96 100.333  -2
   6   4   1 3531.96 100.333   1
   6   4   2 355.814 81.8098   1
   6   2  -1 957.769 119.301  -2
   6   4   2 957.769 119.301   1
   6   2  -2 1532.35 72.3927  -2
   6   4   3 1532.35 72.3927   1
   6   2  -3 2947.24 96.8045  -2
   6   4   4 2947.24 96.8045   1
   6   2  -4 8408.68 159.594  -2
   6   4   5 8408.68 159.594   1
   6   2  -5 7480.22 151.097  -2
   6   4   6 7480.22 151.097   1
   6   2  -6 6247.15 77.7668  -2
   6   4   7 6247.15 77.7668   1
   6   2  -7 8884.91 94.7355  -2
   6   4   8 8884.91 94.7355   1
   6   2  -8 162.365 22.2069  -2
   6   4   9 162.365 22.2069   1
   6   2  -9 2510.78 54.9866  -2
   6   4  10 2510.78 54.9866   1
   6   2 -10 1206.04 39.7614  -2
   6   4  11 1206.04 39.7614   1
  -6  -2  11 2810.04 75.3314  -2
  -6  -4 -12 2810.04 75.3314   1
  -6  -2  12 1472.00 55.9580  -2
  -6  -4 -13 1472.00 55.9580   1
  -6  -2  13 2173.61 51.4823  -2
  -6  -4 -14 2173.61 51.4823   1
  -6  -2  14 1427.06 40.1419  -2
  -6  -4 -15 1427.06 40.1419   1
  -6  -2  15 2406.08 60.4898  -2
  -6  -4 -16 2406.08 60.4898   1
  -6  -2  16 3179.79 84.1312  -2
  -6  -4 -17 3179.79 84.1312   1
   6   1  17 1237.95 53.6425  -2
   6   5 -16 1237.95 53.6425   1
   6   1  16 745.267 33.9924  -2
   6   5 -15 745.267 33.9924   1
   6   1  15 1663.54 42.5634  -2
   6   5 -14 1663.54 42.5634   1
   6   1  14 1141.42 37.9058  -2
   6   5 -13 1141.42 37.9058   1
   6   1  13 2449.88 53.4168  -2
   6   5 -12 2449.88 53.4168   1
   6   1  12 54.3532 25.4665  -2
   6   5 -11 54.3532 25.4665   1
   6   1  11 4172.67 67.9495  -2
   6   5 -10 4172.67 67.9495   1
   6   1  10 416.652 28.4019  -2
   6   5  -9 416.652 28.4019   1
   6   1   9 11037.2 196.516  -2
   6   5  -8 11037.2 196.516   1
   6   1   8 5003.81 122.784  -2
   6   5  -7 5003.81 122.784   1
   6   5  -6 1595.01 122.958   1
   6   1   7 2254.08 62.2708  -2
   6   5  -6 2254.08 62.2708   1
   6   5  -5 134.120 66.2391   1
   6   1   6 1301.34 47.6193  -2
   6   5  -5 1301.34 47.6193   1
   6   1   5 9163.71 114.654  -2
   6   5  -4 9163.71 114.654   1
   6   1   4 8753.66 152.780  -2
   6   5  -3 8753.66 152.780   1
   6   1   3 4910.76 114.246  -2
   6   5  -2 4910.76 114.246   1
   6   5  -1 5043.94 278.569   1
   6   1   2 5442.82 129.649  -2
   6   5  -1 5442.82 129.649   1
   6   5   0 3385.42 228.212   1
   6   1   1 4494.09 116.250  -2
   6   5   0 4494.09 116.250   1
   6   5   1 1985.99 175.181   1
   6   1   0 2497.37 89.5732  -2
   6   5   1 2497.37 89.5732   1
   6   5   2 6435.70 308.995   1
   6   1  -1 5728.95 278.315  -2
   6   5   2 5728.95 278.315   1
   6   5   3 3607.76 236.811   1
   6   1  -2 4021.13 129.500  -2
   6   5   3 4021.13 129.500   1
   6   1  -3 1013.84 64.8509  -2
   6   5   4 1013.84 64.8509   1
   6   1  -4 410.765 47.3751  -2
   6   5   5 410.765 47.3751   1
   6   1  -5 3034.88 103.768  -2
   6   5   6 3034.88 103.768   1
   6   1  -6 1293.89 74.4947  -2
   6   5   7 1293.89 74.4947   1
   6   1  -7 4065.12 83.2400  -2
   6   5   8 4065.12 83.2400   1
   6   1  -8 2532.67 53.0226  -2
   6   5   9 2532.67 53.0226   1
   6   1  -9 1200.52 39.3269  -2
   6   5  10 1200.52 39.3269   1
   6   1 -10 5237.59 74.5554  -2
   6   5  11 5237.59 74.5554   1
   6   1 -11 1019.49 36.8705  -2
   6   5  12 1019.49 36.8705   1
  -6  -1  12 1065.46 46.3963  -2
  -6  -5 -13 1065.46 46.3963   1
  -6  -1  13 946.787 43.3471  -2
  -6  -5 -14 946.787 43.3471   1
  -6  -1  14 431.070 24.6394  -2
  -6  -5 -15 431.070 24.6394   1
  -6  -5 -16 17.9698 16.0724   1
  -6  -1  15 49.1411 19.7440  -2
  -6  -5 -16 49.1411 19.7440   1
  -6  -1  16 459.572 36.2618  -2
  -6  -5 -17 459.572 36.2618   1
   6   6 -16 1468.59 57.8350   1
   6   0  17 1375.45 50.3429  -2
   6   6 -16 1375.45 50.3429   1
   6   6 -15 1226.10 53.3005   1
   6   0  16 1060.32 53.4434  -2
   6   6 -15 1060.32 53.4434   1
   6   6 -14 20.9364 20.9282   1
   6   0  15 97.5501 23.1051  -2
   6   6 -14 97.5501 23.1051   1
   6   6 -13 863.215 56.8457   1
   6   0  14 1492.73 49.8114  -2
   6   6 -13 1492.73 49.8114   1
   6   0  13 249.633 28.7791  -2
   6   6 -12 249.633 28.7791   1
   6   0  12 1778.61 76.8099  -2
   6   6 -11 1778.61 76.8099   1
   6   0  11 658.210 51.6005  -2
   6   6 -10 658.210 51.6005   1
   6   0  10 1580.84 83.4967  -2
   6   6  -9 1580.84 83.4967   1
   6   0   9 604.501 42.8243  -2
   6   6  -8 604.501 42.8243   1
   6   0   8 4196.78 85.7887  -2
   6   6  -7 4196.78 85.7887   1
   6   6  -6 1185.53 147.171   1
   6   0   7 1599.53 55.2010  -2
   6   6  -6 1599.53 55.2010   1
   6   6  -5 1277.06 155.228   1
   6   0   6 1593.43 51.8181  -2
   6   6  -5 1593.43 51.8181   1
   6   6  -4 6050.70 225.573   1
   6   0   5 6559.54 104.442  -2
   6   6  -4 6559.54 104.442   1
   6   6  -3 3214.43 226.710   1
   6   0   4 3697.58 66.0425  -2
   6   6  -3 3697.58 66.0425   1
   6   6  -2 315.683 82.0090   1
   6   0   3 2384.12 62.4315  -2
   6   6  -2 2384.12 62.4315   1
   6   0   2 4941.21 87.8186  -2
   6   6  -1 4941.21 87.8186   1
   6   0   1 3038.55 95.0530  -2
   6   6   0 3038.55 95.0530   1
   6   0   0 1662.05 73.9348  -2
   6   6   1 1662.05 73.9348   1
   6   0  -1 1993.43 82.7342  -2
   6   6   2 1993.43 82.7342   1
   6   0  -2 6503.98 143.252  -2
   6   6   3 6503.98 143.252   1
   6   0  -3 4089.67 88.4269  -2
   6   6   4 4089.67 88.4269   1
   6   0  -4 9839.77 135.370  -2
   6   6   5 9839.77 135.370   1
   6   0  -5 3670.06 113.684  -2
   6   6   6 3670.06 113.684   1
   6   0  -6 5578.66 142.049  -2
   6   6   7 5578.66 142.049   1
   6   0  -7 5333.10 137.947  -2
   6   6   8 5333.10 137.947   1
   6   0  -8 8124.47 115.849  -2
   6   6   9 8124.47 115.849   1
   6   0  -9 190.707 28.1660  -2
   6   6  10 190.707 28.1660   1
   6   0 -10 2599.49 71.4510  -2
   6   6  11 2599.49 71.4510   1
   6   0 -11 1150.63 37.4345  -2
   6   6  12 1150.63 37.4345   1
   6   6  13 577.458 43.9263   1
  -6   0  12 772.893 39.0918  -2
  -6  -6 -13 772.893 39.0918   1
  -6   0  13 2015.40 56.2189  -2
  -6  -6 -14 2015.40 56.2189   1
  -6   0  14 2176.32 55.8144  -2
  -6  -6 -15 2176.32 55.8144   1
  -6   0  15 1292.01 41.1752  -2
  -6  -6 -16 1292.01 41.1752   1
  -6   0  16 783.379 29.1740  -2
  -6  -6 -17 783.379 29.1740   1
   6   7 -16 22.6567 14.0164   1
   6   7 -15 692.082 27.7135   1
   6   7 -14 1359.23 61.7736   1
   6  -1  15 1498.72 59.5152  -2
   6   7 -14 1498.72 59.5152   1
   6   7 -13 74.9089 25.3232   1
   6  -1  14 81.2624 28.4911  -2
   6   7 -13 81.2624 28.4911   1
   6   7 -12 1994.27 59.3107   1
   6  -1  13 2340.45 79.5013  -2
   6   7 -12 2340.45 79.5013   1
   6   7 -11 26.2258 16.2978   1
   6  -1  12 16.5590 29.5653  -2
   6   7 -11 16.5590 29.5653   1
   6   7 -10 2592.55 98.6615   1
   6  -1  11 2547.92 84.4739  -2
   6   7 -10 2547.92 84.4739   1
   6   7  -9 1394.57 53.5296   1
   6   7  -8 198.303 26.0714   1
   6   7  -7 3.32673 17.6709   1
   6   7  -6-3.84969 16.8540   1
   6   7  -5 1195.52 45.7236   1
   6  -1   6 1915.62 57.4250  -2
   6   7  -5 1915.62 57.4250   1
   6   7  -4 111.307 27.7032   1
   6  -1   5 5289.14 75.5977  -2
   6   7  -4 5289.14 75.5977   1
   6   7  -3 8221.67 356.367   1
   6  -1   4 10588.1 128.664  -2
   6   7  -3 10588.1 128.664   1
   6   7  -2 958.181 93.2123   1
   6  -1   3 1161.01 51.7890  -2
   6   7  -2 1161.01 51.7890   1
   6   7  -1 1544.88 156.471   1
   6  -1   2 1784.48 62.8151  -2
   6   7  -1 1784.48 62.8151   1
   6   7   0 4805.45 274.458   1
   6  -1   1 4926.00 142.260  -2
   6   7   0 4926.00 142.260   1
   6   7   1 334.875 89.2210   1
   6  -1   0 384.340 53.7013  -2
   6   7   1 384.340 53.7013   1
   6   7   2 677.518 110.542   1
   6  -1  -1 501.268 41.8821  -2
   6   7   2 501.268 41.8821   1
   6  -1  -2 1581.05 90.8106  -2
   6   7   3 1581.05 90.8106   1
   6  -1  -3 591.230 43.3869  -2
   6   7   4 591.230 43.3869   1
   6  -1  -4 1826.60 66.8482  -2
   6   7   5 1826.60 66.8482   1
   6  -1  -5 3429.38 87.8133  -2
   6   7   6 3429.38 87.8133   1
   6  -1  -6 4769.20 105.177  -2
   6   7   7 4769.20 105.177   1
   6  -1  -7 9988.21 187.569  -2
   6   7   8 9988.21 187.569   1
   6  -1  -8 1887.72 84.7302  -2
   6   7   9 1887.72 84.7302   1
   6  -1  -9 1563.47 54.1270  -2
   6   7  10 1563.47 54.1270   1
   6  -1 -10 2387.82 66.4989  -2
   6   7  11 2387.82 66.4989   1
   6  -1 -11 2448.42 65.1109  -2
   6   7  12 2448.42 65.1109   1
   6  -1 -12 923.933 40.4394  -2
   6   7  13 923.933 40.4394   1
  -6   1  13 51.4870 31.9008  -2
  -6  -7 -14 51.4870 31.9008   1
  -6   1  14 481.776 45.5462  -2
  -6  -7 -15 481.776 45.5462   1
  -6  -7 -16 535.416 33.1276   1
  -6   1  15 1113.56 56.4991  -2
  -6  -7 -16 1113.56 56.4991   1
  -6   1  16 974.846 47.7113  -2
  -6  -7 -17 974.846 47.7113   1
   6   8 -15 186.552 13.5543   1
   6   8 -14 14.0113 12.5682   1
   6   8 -13 33.3496 12.2639   1
   6   8 -12 14.0506 11.5705   1
   6   8 -11 882.362 41.3062   1
   6  -2  12 1998.68 74.7482  -2
   6   8 -11 1998.68 74.7482   1
   6   8 -10 3.10005 24.3520   1
   6  -2  11 146.051 34.9281  -2
   6   8 -10 146.051 34.9281   1
   6   8  -9 1834.25 82.6788   1
   6   8  -8 458.517 33.4518   1
   6   8  -7 3804.96 84.1944   1
   6   8  -6 2761.36 89.4200   1
   6  -2   7 3111.29 104.080  -2
   6   8  -6 3111.29 104.080   1
   6   8  -5 482.995 41.6779   1
   6  -2   6 2379.45 62.7580  -2
   6   8  -5 2379.45 62.7580   1
   6   8  -4 48.6551 20.7586   1
   6  -2   5 577.610 38.3950  -2
   6   8  -4 577.610 38.3950   1
   6   8  -3 40.3701 18.1764   1
   6  -2   4 4953.78 90.2441  -2
   6   8  -3 4953.78 90.2441   1
   6   8  -2 1714.33 73.6650   1
   6  -2   3 3821.03 84.3423  -2
   6   8  -2 3821.03 84.3423   1
   6   8  -1 187.412 72.8018   1
   6  -2   2 2587.98 57.8410  -2
   6   8  -1 2587.98 57.8410   1
   6   8   0 1082.91 58.4795   1
   6  -2   1 3038.70 109.698  -2
   6   8   0 3038.70 109.698   1
   6   8   1 717.417 117.918   1
   6  -2   0 2413.17 100.441  -2
   6   8   1 2413.17 100.441   1
   6   8   2 341.344 88.2884   1
   6  -2  -1 1430.60 58.3829  -2
   6   8   2 1430.60 58.3829   1
   6   8   3 2478.03 200.973   1
   6  -2  -2 4408.77 139.381  -2
   6   8   3 4408.77 139.381   1
   6  -2  -3 1138.11 70.7131  -2
   6   8   4 1138.11 70.7131   1
   6  -2  -4 3053.50 80.5203  -2
   6   8   5 3053.50 80.5203   1
   6  -2  -5 4090.71 91.1107  -2
   6   8   6 4090.71 91.1107   1
   6  -2  -6 2095.04 65.7023  -2
   6   8   7 2095.04 65.7023   1
   6  -2  -7 2455.54 76.2060  -2
   6   8   8 2455.54 76.2060   1
   6  -2  -8 4200.60 134.197  -2
   6   8   9 4200.60 134.197   1
   6  -2  -9 3339.10 121.053  -2
   6   8  10 3339.10 121.053   1
   6  -2 -10 1268.13 49.1348  -2
   6   8  11 1268.13 49.1348   1
   6  -2 -11 2929.72 67.0234  -2
   6   8  12 2929.72 67.0234   1
   6  -2 -12 537.701 31.4290  -2
   6   8  13 537.701 31.4290   1
  -6   2  13 648.496 47.9207  -2
  -6  -8 -14 648.496 47.9207   1
  -6   2  14 1159.46 55.0928  -2
  -6  -8 -15 1159.46 55.0928   1
  -6   2  15 919.556 46.2143  -2
  -6  -8 -16 919.556 46.2143   1
   6   9 -14 836.732 23.6599   1
   6   9 -13 106.111 15.0079   1
   6   9 -12 836.627 33.2845   1
   6   9 -11 95.6513 14.3797   1
   6   9 -10 700.785 27.6620   1
   6   9  -9 142.336 31.2647   1
   6   9  -8 50.5324 26.0956   1
   6   9  -7 998.021 60.4671   1
   6   9  -6 2121.96 85.2498   1
   6  -3   7 6614.27 141.808  -2
   6   9  -6 6614.27 141.808   1
   6   9  -5 1689.49 53.2242   1
   6  -3   6 2608.96 99.2138  -2
   6   9  -5 2608.96 99.2138   1
   6   9  -4 3997.49 78.3852   1
   6  -3   5 4798.22 88.5218  -2
   6   9  -4 4798.22 88.5218   1
   6   9  -3 1340.44 46.6256   1
   6  -3   4 2038.16 62.9341  -2
   6   9  -3 2038.16 62.9341   1
   6   9  -2 613.106 32.6760   1
   6  -3   3 805.107 45.2157  -2
   6   9  -2 805.107 45.2157   1
   6   9  -1 526.462 30.1882   1
   6  -3   2 666.823 44.0330  -2
   6   9  -1 666.823 44.0330   1
   6   9   0 62.3533 16.0735   1
   6  -3   1 1410.69 78.3451  -2
   6   9   0 1410.69 78.3451   1
   6   9   1 101.482 57.2345   1
   6  -3   0 1774.35 60.8870  -2
   6   9   1 1774.35 60.8870   1
   6   9   2 88.1851 59.8277   1
   6  -3  -1 1172.59 54.2424  -2
   6   9   2 1172.59 54.2424   1
   6   9   3 44.8340 53.1959   1
   6  -3  -2 1079.12 74.9412  -2
   6   9   3 1079.12 74.9412   1
   6   9   4 866.400 126.396   1
   6  -3  -3 4018.23 130.252  -2
   6   9   4 4018.23 130.252   1
   6   9   5 648.365 112.898   1
   6  -3  -4 1102.14 54.3944  -2
   6   9   5 1102.14 54.3944   1
   6  -3  -5 5264.94 101.547  -2
   6   9   6 5264.94 101.547   1
   6  -3  -6 1002.63 49.3649  -2
   6   9   7 1002.63 49.3649   1
   6  -3  -7 1594.54 63.8793  -2
   6   9   8 1594.54 63.8793   1
   6  -3  -8 1945.16 94.7230  -2
   6   9   9 1945.16 94.7230   1
   6  -3  -9 536.301 57.8107  -2
   6   9  10 536.301 57.8107   1
   6  -3 -10 1184.18 72.4097  -2
   6   9  11 1184.18 72.4097   1
   6  -3 -11 734.203 55.9094  -2
   6   9  12 734.203 55.9094   1
   6  -3 -12 1586.18 66.9446  -2
   6   9  13 1586.18 66.9446   1
  -6   3  13 316.794 34.4951  -2
  -6  -9 -14 316.794 34.4951   1
  -6   3  14 885.454 43.1035  -2
  -6  -9 -15 885.454 43.1035   1
   6  10 -13 135.066 12.1678   1
   6  10 -12-10.6304 11.2391   1
   6  10 -10 346.179 34.8955   1
   6  10  -9 2936.13 90.3745   1
   6  10  -8 288.771 34.6447   1
   6  10  -7 1581.52 52.5542   1
   6  10  -6 163.635 22.2773   1
   6  -4   7 259.850 41.8949  -2
   6  10  -6 259.850 41.8949   1
   6  10  -5 68.5986 19.4342   1
   6  -4   6 1404.25 74.8686  -2
   6  10  -5 1404.25 74.8686   1
   6  10  -4 727.081 28.2044   1
   6  -4   5 1148.16 72.5735  -2
   6  10  -4 1148.16 72.5735   1
   6  10  -3 951.357 38.7262   1
   6  -4   4 4744.98 89.0266  -2
   6  10  -3 4744.98 89.0266   1
   6  10  -2 1591.30 70.7277   1
   6  -4   3 3981.71 85.2492  -2
   6  10  -2 3981.71 85.2492   1
   6  10  -1 362.863 37.5148   1
   6  -4   2 2114.66 66.0233  -2
   6  10  -1 2114.66 66.0233   1
   6  10   0 490.112 42.0850   1
   6  -4   1 2087.89 92.4266  -2
   6  10   0 2087.89 92.4266   1
   6  10   1 935.260 53.9488   1
   6  -4   0 1888.41 92.5679  -2
   6  10   1 1888.41 92.5679   1
   6  10   2 2071.06 78.3290   1
   6  -4  -1 2590.86 77.1118  -2
   6  10   2 2590.86 77.1118   1
   6  10   3 1336.96 147.142   1
   6  -4  -2 1815.12 51.4001  -2
   6  10   3 1815.12 51.4001   1
   6  10   4 3138.07 218.806   1
   6  -4  -3 3246.98 78.5020  -2
   6  10   4 3246.98 78.5020   1
   6  10   5 931.577 122.851   1
   6  -4  -4 1322.22 45.3876  -2
   6  10   5 1322.22 45.3876   1
   6  -4  -5 116.370 30.7616  -2
   6  10   6 116.370 30.7616   1
   6  -4  -6 1884.76 65.5429  -2
   6  10   7 1884.76 65.5429   1
   6  -4  -7 812.751 46.9791  -2
   6  10   8 812.751 46.9791   1
   6  -4  -8 2635.36 72.9068  -2
   6  10   9 2635.36 72.9068   1
   6  -4  -9 2904.69 107.682  -2
   6  10  10 2904.69 107.682   1
   6  -4 -10 1339.73 73.1072  -2
   6  10  11 1339.73 73.1072   1
   6  -4 -11 963.079 59.7378  -2
   6  10  12 963.079 59.7378   1
   6  -4 -12 332.332 35.5698  -2
   6  10  13 332.332 35.5698   1
   6  11 -12 368.757 28.0450   1
   6  11 -11 16.6544 12.6295   1
   6  11 -10 7.60507 19.9323   1
   6  11  -9 35.5701 23.6647   1
   6  11  -8 1656.74 48.0570   1
   6  11  -7 40.5146 15.2538   1
   6  11  -6 2879.93 60.8384   1
   6  11  -5 2174.34 61.9361   1
   6  11  -4 1000.66 34.1544   1
   6  11  -3 384.069 24.3016   1
   6  11  -2 12.5737 14.8000   1
   6  11  -1 24.6533 15.0101   1
   6  11   0 80.9472 27.2462   1
   6  -5   1 1027.86 68.6915  -2
   6  11   0 1027.86 68.6915   1
   6  11   1 29.1972 23.4874   1
   6  -5   0 171.209 44.6730  -2
   6  11   1 171.209 44.6730   1
   6  11   2 398.270 40.9467   1
   6  -5  -1 4572.70 94.2149  -2
   6  11   2 4572.70 94.2149   1
   6  11   3 433.157 40.0756   1
   6  -5  -2 1266.85 57.1523  -2
   6  11   3 1266.85 57.1523   1
   6  11   4 1661.39 68.9286   1
   6  -5  -3 2541.50 106.041  -2
   6  11   4 2541.50 106.041   1
   6  -5  -4 2303.53 62.2312  -2
   6  11   5 2303.53 62.2312   1
   6  -5  -5 1828.77 47.4370  -2
   6  11   6 1828.77 47.4370   1
   6  -5  -6 1239.02 54.4746  -2
   6  11   7 1239.02 54.4746   1
   6  -5  -7 1194.48 52.2977  -2
   6  11   8 1194.48 52.2977   1
   6  -5  -8 111.795 26.7537  -2
   6  11   9 111.795 26.7537   1
   6  -5  -9 712.684 58.8330  -2
   6  11  10 712.684 58.8330   1
   6  -5 -10 979.549 59.5687  -2
   6  11  11 979.549 59.5687   1
   6  -5 -11 445.799 43.6800  -2
   6  11  12 445.799 43.6800   1
   6  -5 -12 1097.88 49.9908  -2
   6  11  13 1097.88 49.9908   1
   6  12 -11 1690.60 59.2797   1
   6  12 -10 39.0169 19.8260   1
   6  12  -9 3082.25 88.2254   1
   6  12  -8 442.951 39.0244   1
   6  12  -7 5.13737 20.4683   1
   6  12  -6 152.618 19.7427   1
   6  12  -5 574.327 46.8774   1
   6  12  -4 700.231 53.5361   1
   6  12  -3 1368.86 38.6714   1
   6  12  -2 2022.52 47.3900   1
   6  12  -1 684.425 30.0474   1
   6  12   0 344.817 27.4175   1
   6  12   1 732.350 36.6549   1
   6  12   2 1204.90 44.7712   1
   6  -6  -1 2175.71 96.4834  -2
   6  12   2 2175.71 96.4834   1
   6  12   3 1334.86 45.3842   1
   6  -6  -2 1767.58 89.3749  -2
   6  12   3 1767.58 89.3749   1
   6  -6  -3 1573.87 85.4772  -2
   6  12   4 1573.87 85.4772   1
   6  -6  -4 2713.21 102.988  -2
   6  12   5 2713.21 102.988   1
   6  -6  -5 1084.29 49.7893  -2
   6  12   6 1084.29 49.7893   1
   6  -6  -6 3763.53 80.0981  -2
   6  12   7 3763.53 80.0981   1
   6  -6  -7 1171.21 47.3550  -2
   6  12   8 1171.21 47.3550   1
   6  -6  -8 1631.92 51.1334  -2
   6  12   9 1631.92 51.1334   1
   6  -6  -9 1387.81 69.1039  -2
   6  12  10 1387.81 69.1039   1
   6  -6 -10 839.758 51.5531  -2
   6  12  11 839.758 51.5531   1
   6  -6 -11 422.791 36.5275  -2
   6  12  12 422.791 36.5275   1
   6  13  -9 39.7693 17.1382   1
   6  13  -8 2191.18 67.4167   1
   6  13  -7 1232.06 53.8566   1
   6  13  -6 1499.24 41.5787   1
   6  13  -5 78.9284 15.9198   1
   6  13  -4 205.143 21.6811   1
   6  13  -3 42.6383 12.4861   1
   6  13  -2 3.00122 16.7643   1
   6  13  -1 1161.21 45.0467   1
   6  13   0 69.0657 29.4408   1
   6  13   1 995.388 60.2090   1
   6  13   2 1180.67 48.4812   1
   6  13   3 879.958 42.7668   1
   6  13   4 1637.53 55.3940   1
   6  13   5 432.119 45.3966   1
   6  13   6 1333.96 66.4990   1
   6  -7  -6 331.848 31.2620  -2
   6  13   7 331.848 31.2620   1
   6  -7  -7 325.310 29.2648  -2
   6  13   8 325.310 29.2648   1
   6  -7  -8 380.587 42.0322  -2
   6  13   9 380.587 42.0322   1
   6  -7  -9 1179.85 56.6406  -2
   6  13  10 1179.85 56.6406   1
   6  14  -7 348.904 24.2513   1
   6  14  -6 17.3025 13.5557   1
   6  14  -5 392.066 20.2902   1
   6  14  -4 1587.01 61.3309   1
   6  14  -3 423.828 38.4107   1
   6  14  -2 1493.65 41.0273   1
   6  14  -1 1410.45 42.8580   1
   6  14   0 53.8833 17.6627   1
   6  14   1 268.702 33.5849   1
   6  14   2 31.1194 18.3660   1
   6  14   3 5.95810 17.0803   1
   6  14   4 471.757 29.9283   1
   6  14   5 464.835 42.7934   1
   6  14   6 39.8126 23.0853   1
   6  14   7 1929.03 48.8058   1
   6  14   8 1143.32 35.2195   1
   6  15  -4 9.74121 15.6937   1
   6  15  -3 164.815 23.9111   1
   6  15  -2 206.114 28.3090   1
   6  15  -1 1256.95 32.7152   1
   6  15   0 657.661 27.2869   1
   6  15   1 1226.03 49.0574   1
   6  15   2 1212.50 38.0254   1
   6  15   3 49.1446 14.7590   1
   6  15   4 810.713 31.7115   1
  -7   7   3 358.877 16.9285   1
  -7   7   2 438.781 19.2151   1
  -7   7   1 281.786 29.9619   1
  -7   7   0 403.211 35.1930   1
  -7   7  -1 162.624 19.4065   1
  -7   7  -2 58.3965 16.4708   1
  -7   7  -3 117.973 17.1443   1
  -7   7  -4 212.669 19.9403   1
  -7   7  -5 212.148 28.4860   1
  -7   6   6 84.1425 14.0070   1
  -7   6   5 374.165 35.1509   1
   7  13   6 662.471 42.1909  -2
   7  -6  -5 662.471 42.1909   1
   7  -6  -4 255.351 21.1267   1
  -7   6   3 646.404 25.4503   1
  -7   6   2 1.14357 14.0857   1
  -7   6   1 720.996 35.5948   1
  -7   6   0 203.178 32.2627   1
  -7   6  -1 711.034 50.5207   1
  -7   6  -2 236.498 25.0586   1
  -7   6  -3 823.919 38.5486   1
  -7   6  -4 103.266 19.0952   1
  -7   6  -5 146.023 20.1134   1
  -7   6  -6 28.2454 19.1965   1
  -7   6  -7 179.250 19.0649   1
  -7   5   8 340.001 30.8558   1
   7  12   9 465.744 34.9020  -2
   7  -5  -8 465.744 34.9020   1
  -7   5   7 1543.04 63.3038   1
   7  12   8 2313.25 70.1037  -2
   7  -5  -7 2313.25 70.1037   1
  -7   5   6 1802.77 71.6396   1
   7  12   7 1900.54 65.7087  -2
   7  -5  -6 1900.54 65.7087   1
  -7   5   5 981.993 58.6568   1
   7  12   6 1964.60 71.3338  -2
   7  -5  -5 1964.60 71.3338   1
  -7   5   4 265.152 18.7468   1
  -7   5   3 24.0473 15.7957   1
  -7   5   2-9.13000 15.5314   1
  -7   5   1 27.5842 16.7815   1
  -7   5   0-10.4767 15.0365   1
  -7   5  -1 325.363 28.7552   1
  -7   5  -2 1569.46 76.2608   1
  -7   5  -3 243.413 38.3327   1
  -7   5  -4 999.286 62.2644   1
  -7   5  -5 504.130 45.5320   1
  -7   5  -6 330.497 37.7412   1
  -7   5  -7 959.067 54.5405   1
  -7   5  -8 768.572 34.0181   1
  -7   5  -9 53.8443 14.1351   1
   7  11  11 2155.44 60.6110  -2
   7  -4 -10 2155.44 60.6110   1
  -7   4   9 65.6543 18.8988   1
   7  11  10 1079.61 50.3503  -2
   7  -4  -9 1079.61 50.3503   1
  -7   4   8 465.186 37.8331   1
   7  11   9 1404.61 59.2825  -2
   7  -4  -8 1404.61 59.2825   1
  -7   4   7 112.837 16.8743   1
  -7   4   6 126.358 29.4307   1
   7  11   7 302.845 37.4507  -2
   7  -4  -6 302.845 37.4507   1
  -7   4   5 516.226 29.6909   1
  -7   4   4 599.614 32.3389   1
  -7   4   3 2020.28 58.5097   1
  -7   4   2 1458.17 52.5884   1
  -7   4   1 2483.03 68.1231   1
  -7   4   0 155.474 39.0209   1
  -7   4  -1 1350.02 77.0976   1
  -7   4  -2 10.6319 26.9894   1
  -7   4  -4 114.639 35.4565   1
  -7   4  -5 1592.87 58.1512   1
  -7   4  -6 41.1664 25.3006   1
  -7   4  -7 1294.81 47.1071   1
  -7   4  -8 2290.65 59.3558   1
  -7   4  -9 799.830 35.8042   1
  -7   4 -10 788.050 32.6480   1
  -7   4 -11 1131.10 34.6145   1
  -7   4 -12 57.2125 14.3149   1
   7  10  12 118.431 22.2222  -2
   7  -3 -11 118.431 22.2222   1
   7  10  11 834.571 42.5134  -2
   7  -3 -10 834.571 42.5134   1
  -7   3   9 574.451 38.4710   1
   7  10  10 973.161 49.0627  -2
   7  -3  -9 973.161 49.0627   1
  -7   3   8 233.427 29.7989   1
   7  10   9 1336.16 60.8729  -2
   7  -3  -8 1336.16 60.8729   1
   7  -3  -7 1123.56 39.3834   1
   7  -3  -6 117.986 19.2121   1
   7  -3  -5 470.446 29.2217   1
  -7   3   4 797.075 59.3014   1
  -7   3   3 5.63989 16.6229   1
  -7   3   2 14.1960 26.2743   1
  -7   3   1 676.553 57.7853   1
  -7   3   0 2485.18 72.5139   1
  -7   3  -1 413.278 34.7070   1
  -7   3  -2 2427.33 75.5559   1
  -7   3  -3 963.865 48.7842   1
  -7   3  -4 1888.67 93.8046   1
  -7   3  -5 570.885 37.5744   1
  -7   3  -6 1176.52 40.7457   1
  -7   3  -7 43.2571 18.6864   1
  -7   3  -8 642.209 30.1181   1
  -7   3  -9 190.314 19.3489   1
  -7   3 -10 1406.82 38.4958   1
  -7   3 -11 421.657 26.0474   1
  -7   3 -12 2352.76 49.3698   1
  -7   3 -13 605.284 22.0864   1
   7   9  11 813.167 43.3189  -2
   7  -2 -10 813.167 43.3189   1
   7  -2  -9-3.28212 13.7678   1
  -7   2   8 35.6937 13.6212   1
   7  -2  -7 372.111 25.0420   1
   7   9   8 585.482 45.0489  -2
   7  -2  -7 585.482 45.0489   1
   7  -2  -6 1135.54 40.7436   1
   7   9   7 1394.46 63.9008  -2
   7  -2  -6 1394.46 63.9008   1
   7  -2  -5 432.096 28.3859   1
   7   9   6 469.981 44.9032  -2
   7  -2  -5 469.981 44.9032   1
  -7   2   4 994.545 64.7719   1
  -7   2   3 3444.81 115.927   1
  -7   2   2 174.713 23.3098   1
  -7   2   1 1263.21 48.2848   1
  -7   2   0 265.714 27.0647   1
   7  -2   1 14.0523 17.1406   1
  -7   2  -2 27.2036 18.0864   1
  -7   2  -3 966.324 46.4339   1
  -7   2  -4 730.703 34.2322   1
  -7   2  -5 1007.49 47.4062   1
  -7   2  -6 1280.23 52.2657   1
  -7   2  -7 547.782 35.6618   1
  -7   2  -8 689.149 32.4769   1
  -7   2  -9 2630.73 56.0383   1
  -7   2 -10 470.724 26.0931   1
  -7   2 -11 763.947 29.3054   1
  -7   2 -12 19.7609 12.0313   1
  -7   2 -13 645.421 27.8604   1
  -7   2 -14 43.9063 9.34430   1
   7   8  11 1877.71 65.8274  -2
   7  -1 -10 1877.71 65.8274   1
   7   8  10 1957.42 71.9695  -2
   7  -1  -9 1957.42 71.9695   1
   7  -1  -8 494.245 33.9365   1
   7   8   9 1935.79 75.5055  -2
   7  -1  -8 1935.79 75.5055   1
   7  -1  -7 880.786 34.6559   1
   7   8   8 1391.16 68.3773  -2
   7  -1  -7 1391.16 68.3773   1
  -7   1   6 169.213 19.3557   1
   7   8   7 281.029 40.9273  -2
   7  -1  -6 281.029 40.9273   1
   7  -1  -5 13.8365 13.9168   1
  -7   1   4-1.11424 13.1596   1
  -7   1   3 314.200 27.0975   1
  -7   1   2 1602.63 54.6432   1
  -7   1   1 1917.71 60.4195   1
   7  -1   0 4944.96 95.0204   1
   7  -1   1 1747.62 56.4769   1
  -7   1  -2 2085.73 61.3865   1
  -7   1  -3 596.369 30.7106   1
  -7   1  -4 19.8265 14.5900   1
  -7   1  -5 23.2968 14.9747   1
  -7   1  -6 48.2914 20.1716   1
  -7   1  -7 275.464 37.6533   1
  -7   1  -8 8.62211 16.7159   1
  -7   1  -9 649.826 30.7843   1
  -7   1 -10 1619.64 44.3865   1
  -7   1 -11 981.543 34.0323   1
  -7   1 -12 3951.31 60.7765   1
  -7   1 -13 856.309 27.7520   1
  -7   1 -14 882.297 24.8074   1
   7   7  13 675.819 41.4373  -2
   7   0 -12 675.819 41.4373   1
   7   7  12 765.908 49.1780  -2
   7   0 -11 765.908 49.1780   1
   7   7  11-10.4986 27.6312  -2
   7   0 -10-10.4986 27.6312   1
   7   7  10 367.667 43.6956  -2
   7   0  -9 367.667 43.6956   1
   7   7   9 260.128 40.5723  -2
   7   0  -8 260.128 40.5723   1
   7   7   8 1262.72 72.1002  -2
   7   0  -7 1262.72 72.1002   1
  -7   0   6 742.771 50.1746   1
   7   7   7 1426.73 75.0182  -2
   7   0  -6 1426.73 75.0182   1
   7   0  -5 1022.57 56.2025   1
   7   0  -4 495.397 43.8167   1
   7   0  -3 1495.37 50.8494   1
  -7   0   2 228.145 26.0559   1
   7   0  -1 83.7108 21.2386   1
  -7   0   0 28.2570 18.7122   1
  -7   0  -1 1383.26 52.7224   1
  -7   0  -2 2139.09 51.6611   1
  -7   0  -3 492.200 28.0353   1
  -7   0  -4 1079.58 38.1755   1
  -7   0  -5 1485.87 43.8346   1
  -7   0  -6 650.366 32.3835   1
  -7   0  -7 1899.27 61.1148   1
  -7   0  -8 790.873 54.9843   1
  -7   0  -9 1071.74 46.7207   1
  -7   0 -10 425.884 26.3199   1
  -7   0 -11 44.6985 15.1599   1
  -7   0 -12 515.657 25.6869   1
  -7   0 -13 2188.79 44.0270   1
  -7   0 -14 1115.37 29.2986   1
   7   6  14 1509.61 56.6089  -2
   7   1 -13 1509.61 56.6089   1
   7   1 -12 319.969 31.8667   1
   7   6  12 904.409 56.6710  -2
   7   1 -11 904.409 56.6710   1
   7   6  11 1633.84 75.0512  -2
   7   1 -10 1633.84 75.0512   1
   7   6  10 1573.03 76.1848  -2
   7   1  -9 1573.03 76.1848   1
   7   1  -8 65.8281 25.9861   1
   7   6   8 1179.69 71.0205  -2
   7   1  -7 1179.69 71.0205   1
   7   1  -6 176.479 75.5829   1
   7   1  -5 556.396 41.8118   1
   7   1  -4 845.885 52.2987   1
   7   6   5 2827.22 92.8740  -2
   7   1  -4 2827.22 92.8740   1
   7   1  -3 2403.83 78.8800   1
   7   6   4 4201.47 112.628  -2
   7   1  -3 4201.47 112.628   1
   7   1  -2 2388.87 60.0758   1
   7   1  -1 432.445 30.4051   1
   7   1   0 1125.21 44.8281   1
   7   1   1 1150.87 45.4231   1
   7   1   2 189.189 19.7867   1
  -7  -1  -3 11.5841 14.4129   1
   7   1   4 79.6577 15.9130   1
  -7  -1  -5 9.76178 14.5612   1
  -7  -1  -6 115.531 21.8287   1
  -7  -1  -7-2.93020 22.1802   1
  -7  -1  -8 857.437 56.5305   1
  -7  -1  -9 2495.25 68.7170   1
  -7  -1 -10 3856.47 82.1823   1
  -7  -1 -11 1413.53 50.6163   1
  -7  -1 -12 3038.27 69.2322   1
  -7  -1 -13 131.003 16.0165   1
  -7  -1 -14 83.4703 12.7062   1
  -7  -1 -15 73.9550 11.1264   1
   7   2 -13 67.3527 20.5831   1
   7   2 -12 602.897 42.4839   1
   7   2 -11 190.873 30.1971   1
   7   2 -10 217.639 33.4724   1
   7   2  -9 1086.73 64.5241   1
   7   2  -8 876.350 58.8901   1
   7   2  -7 460.118 41.7292   1
   7   5   8 533.937 46.0854  -2
   7   2  -7 533.937 46.0854   1
   7   2  -6 1502.05 49.3713   1
   7   2  -5 444.917 105.230   1
   7   5   6 2724.06 95.0376  -2
   7   2  -5 2724.06 95.0376   1
   7   2  -4 432.310 74.8031   1
   7   5   5 2439.67 91.5149  -2
   7   2  -4 2439.67 91.5149   1
   7   2  -3 16.0936 19.5155   1
   7   5   4 3438.67 108.265  -2
   7   2  -3 3438.67 108.265   1
   7   2  -2 970.295 39.2441   1
   7   2  -1 23.2283 16.1806   1
   7   2   0 3885.88 76.7454   1
   7   2   1 1281.28 46.4775   1
  -7  -2  -2 937.053 30.3891   1
  -7  -2  -3 2582.08 47.9923   1
  -7  -2  -4 530.546 28.2377   1
  -7  -2  -5 3310.77 61.8926   1
  -7  -2  -6 1372.08 41.9994   1
  -7  -2  -7 43.9082 17.9237   1
  -7  -2  -8 2255.11 84.4968   1
  -7  -2  -9 356.106 31.1221   1
  -7  -2 -10 1542.54 53.6447   1
  -7  -2 -11 1291.15 48.5334   1
  -7  -2 -12 2944.27 68.2606   1
  -7  -2 -13 1963.63 52.1518   1
  -7  -2 -14 386.132 24.0904   1
  -7  -2 -15 1684.04 32.6403   1
   7   3 -14 546.472 36.1602   1
   7   3 -13 1675.50 64.7628   1
   7   3 -12 210.072 30.3341   1
   7   3 -11 262.225 34.2768   1
   7   3 -10 28.3161 15.5192   1
   7   3  -9 335.848 40.9998   1
   7   3  -8 53.0580 17.4939   1
   7   3  -7 210.361 23.1040   1
   7   3  -6 487.815 44.5383   1
   7   4   7 628.260 52.6546  -2
   7   3  -6 628.260 52.6546   1
   7   3  -5 2209.07 210.020   1
   7   4   6 3779.55 113.444  -2
   7   3  -5 3779.55 113.444   1
   7   3  -4 866.263 49.0413   1
   7   3  -3 4373.40 105.505   1
   7   3  -2 448.923 28.6089   1
   7   3  -1 1642.26 42.6340   1
   7   3   0 737.057 30.8740   1
   7   3   1 427.276 29.9244   1
   7   3   2 310.104 36.3946   1
   7   3   3-14.9852 26.8788   1
   7   3   4 603.986 49.3527   1
  -7  -3  -5 497.518 30.6713   1
  -7  -3  -6 4289.68 79.5764   1
  -7  -3  -7 2671.46 63.9375   1
  -7  -3  -8 5488.76 94.4441   1
  -7  -3  -9 1008.98 36.6757   1
  -7  -3 -10 610.719 35.5360   1
  -7  -3 -11 903.177 40.8882   1
  -7  -3 -12 203.254 22.6581   1
  -7  -3 -13 1145.30 40.8430   1
  -7  -3 -14 38.1484 14.5846   1
  -7  -3 -15 182.838 16.7348   1
   7   4 -14 593.652 38.1824   1
   7   4 -13 347.061 33.9447   1
   7   4 -12 650.210 30.0863   1
   7   4 -11 384.857 26.2505   1
   7   4 -10 653.089 50.6640   1
   7   4  -9 696.627 36.7823   1
   7   4  -8 2255.82 63.1040   1
   7   4  -7 477.883 31.2555   1
   7   4  -6 1380.31 49.7002   1
   7   4  -5 12.6100 19.0956   1
   7   4  -4-18.9405 17.6562   1
   7   4  -3 41.9549 21.9063   1
   7   4  -2 3360.55 59.9929   1
  -7  -4   1 878.702 32.0077   1
   7   4   0 2415.87 60.1668   1
   7   4   1 1970.63 55.4755   1
   7   4   2 1727.21 175.518   1
   7   4   3 2811.30 97.5719   1
   7   4   4 2038.16 86.0664   1
   7   4   5 327.769 41.5756   1
   7   4   6 1713.95 78.5131   1
   7   4   7 75.2998 29.8704   1
  -7  -4  -8 706.053 36.4993   1
  -7  -4  -9 1275.69 45.5693   1
  -7  -4 -10 2449.67 60.8568   1
  -7  -4 -11 2747.80 52.8370   1
  -7  -4 -12 538.308 31.0140   1
  -7  -4 -13 2138.84 52.6871   1
  -7  -4 -14 88.2596 17.3275   1
  -7  -4 -15 1160.38 32.2755   1
   7   5 -14 119.460 23.5921   1
   7   5 -13 43.2883 13.6354   1
   7   5 -12 371.230 25.0407   1
   7   5 -11 687.813 34.5308   1
   7   5 -10 21.1186 24.5091   1
   7   5  -9 492.880 32.8302   1
   7   5  -8 247.326 26.3712   1
   7   5  -7 2184.93 81.8657   1
   7   5  -6 1249.39 64.2854   1
   7   5  -5 4095.56 111.450   1
   7   5  -4 855.595 38.7356   1
   7   5  -3 2006.07 56.3755   1
   7   5  -2 512.890 32.0841   1
   7   5  -1 61.3630 24.3053   1
   7   5   0 222.339 32.2118   1
   7   5   1 172.134 33.5301   1
   7   5   2 1762.29 176.375   1
   7   5   3 1111.34 142.189   1
   7   5   4 4301.73 119.952   1
   7   5   5 2171.08 87.6733   1
   7   5   6 2853.17 98.3687   1
   7   5   7 3213.05 102.214   1
   7   5   8 162.556 37.9209   1
   7   5   9 569.800 52.3759   1
   7   5  10 758.615 55.3833   1
   7   5  11 37.0373 24.3220   1
  -7  -5 -12 27.5135 14.0451   1
  -7  -5 -13 558.607 28.3705   1
  -7  -5 -14 1033.69 32.8324   1
  -7  -5 -15 372.860 18.8824   1
   7   6 -14 1332.66 45.4162   1
   7   6 -13 653.245 28.7793   1
   7   6 -12 203.228 20.6689   1
   7   6 -11 486.246 41.2666   1
   7   6  -9 103.178 29.2518   1
   7   6  -8 2341.08 91.5013   1
   7   6  -7 67.1542 20.4110   1
   7   6  -6 31.5947 17.5931   1
   7   6  -5 93.5641 18.0350   1
   7   6  -4 350.850 26.6855   1
   7   6  -3 515.470 33.1916   1
   7   6  -2 3120.81 73.4109   1
   7   6  -1 2062.66 60.5558   1
   7   6   0 1674.17 69.2253   1
   7   6   1 4459.55 121.170   1
   7   6   2 1219.19 67.4593   1
   7   6   3 128.610 69.2667   1
   7   6   4 2088.64 87.0831   1
   7   6   5 2499.85 93.1895   1
   7   6   6 289.226 90.8711   1
   7   1  -5 822.892 65.4708  -2
   7   6   6 822.892 65.4708   1
   7   6   7 812.387 54.9220   1
   7   6   8 1258.73 72.6311   1
   7   6   9 726.709 56.8970   1
   7   6  10 842.021 57.4520   1
   7   6  11 1697.02 72.4295   1
   7   6  12 716.120 45.4017   1
  -7  -6 -14 190.606 28.9226   1
  -7  -6 -15 65.8142 18.6127   1
   7   7 -13 22.8392 17.7811   1
   7   7 -12 261.579 30.6747   1
   7   7 -11 22.0427 20.4308   1
   7   7 -10 802.304 39.3784   1
   7   7  -9 1466.94 71.6562   1
   7   7  -8 331.061 28.4516   1
   7   7  -7 3141.21 75.2918   1
   7   7  -6 290.429 27.8051   1
   7   7  -5 611.729 28.6209   1
   7   7  -4 133.000 17.5546   1
   7   7  -3 144.446 21.7293   1
   7   7  -2 377.902 29.7931   1
   7   7  -1 24.5201 18.5616   1
   7   7   0 140.734 32.9732   1
   7   7   1 1916.32 91.5876   1
   7   7   2 6415.14 161.175   1
   7   7   4 3068.68 114.338   1
   7   7   5 4107.25 117.656   1
   7   7   6 16.0500 44.6114   1
   7   0  -5 1165.60 74.0841  -2
   7   7   6 1165.60 74.0841   1
   7   7   7 721.999 62.3342   1
   7   7   8 41.3662 32.0913   1
   7   7   9 154.898 33.5960   1
   7   7  10 361.888 42.2501   1
   7   7  11 49.1023 24.2175   1
   7   7  12 802.175 47.0469   1
   7   7  13 809.159 40.2918   1
  -7  -7 -14 3102.90 79.7904   1
   7   8 -13 1148.63 48.7770   1
   7   8 -12 1485.55 42.0661   1
   7   8 -11 812.950 35.0106   1
   7   8 -10 367.640 27.2067   1
   7   8  -9 170.931 29.7807   1
   7   8  -8 25.0860 16.4791   1
   7   8  -7 709.822 39.3354   1
   7   8  -6 123.394 20.7578   1
   7   8  -5 257.982 20.3864   1
   7   8  -4 3185.46 59.3604   1
   7   8  -3 919.853 41.4499   1
   7   8  -2 543.894 31.8958   1
   7   8  -1 2418.71 86.9047   1
   7   8   0 630.806 37.1497   1
   7   8   1 13.5143 19.2094   1
   7   8   2 717.430 54.0464   1
   7   8   3 710.702 118.281   1
   7   8   4 221.224 71.1456   1
   7   8   5 1023.15 70.0201   1
   7   8   6 1627.86 83.6579   1
   7   8   7 56.9653 31.2148   1
   7   8   8 446.176 49.8388   1
   7   8   9 1861.54 83.1846   1
   7   8  10 1397.12 69.9857   1
   7   8  11 2023.97 76.2948   1
   7   8  12 463.631 38.3434   1
   7   8  13 457.643 31.8589   1
   7   9 -12 302.733 29.4244   1
   7   9 -11 1924.32 47.7267   1
   7   9 -10 568.225 30.0684   1
   7   9  -9 1523.89 49.3498   1
   7   9  -8 17.6801 20.5744   1
   7   9  -7 1284.90 46.7916   1
   7   9  -6 135.511 28.6369   1
   7   9  -5 356.998 38.6639   1
   7   9  -4 2.55948 14.9028   1
   7   9  -3 42.1467 14.4219   1
   7   9  -2 319.800 22.7421   1
   7   9  -1 2097.54 43.6755   1
   7   9   0 2635.21 48.4891   1
   7   9   1 2251.45 51.1174   1
   7   9   2 1232.90 51.3173   1
   7  -2  -1 2454.51 103.293  -2
   7   9   2 2454.51 103.293   1
   7   9   3 1217.65 51.2589   1
   7  -2  -2 1528.66 86.1462  -2
   7   9   3 1528.66 86.1462   1
   7  -2  -3 3133.38 111.389  -2
   7   9   4 3133.38 111.389   1
   7   9   5 142.974 40.9750   1
   7   9   6 71.3819 36.5636   1
   7   9   7 247.630 44.6909   1
   7   9   8 25.9184 28.9494   1
   7   9   9 44.8221 25.6553   1
   7   9  10 446.005 43.2411   1
   7   9  11 869.372 50.8256   1
   7   9  12 2252.93 68.5457   1
   7   9  13 1221.83 44.8474   1
   7  10 -11 5.71255 17.2928   1
   7  10 -10 30.5662 21.3536   1
   7  10  -9 447.980 34.8720   1
   7  10  -8 1020.15 50.5689   1
   7  10  -7 43.6452 20.8396   1
   7  10  -6 797.184 47.3231   1
   7  10  -5 332.251 26.0608   1
   7  10  -4 2283.85 45.6562   1
   7  10  -3 667.845 27.6096   1
   7  10  -2 2130.40 41.5578   1
   7  10  -1 115.595 14.8567   1
   7  10   0 86.7886 17.5899   1
   7  10   1-6.63404 18.2482   1
   7  10   2 1370.23 43.1511   1
   7  10   3 602.189 36.1901   1
   7  -3  -2 639.253 63.3850  -2
   7  10   3 639.253 63.3850   1
   7  10   4 1387.11 67.6511   1
   7  -3  -3 1450.98 82.2697  -2
   7  10   4 1450.98 82.2697   1
   7  -3  -4 713.573 41.2878  -2
   7  10   5 713.573 41.2878   1
   7  10   6 473.102 50.5754   1
   7  -3  -5 859.173 55.2871  -2
   7  10   6 859.173 55.2871   1
   7  10   7 1258.76 70.8755   1
   7  -3  -6 1533.28 70.3104  -2
   7  10   7 1533.28 70.3104   1
   7  -3  -7 3198.54 71.6247  -2
   7  10   8 3198.54 71.6247   1
   7  10   9 1554.98 71.3315   1
   7  -3  -8 1436.73 64.4885  -2
   7  10   9 1436.73 64.4885   1
   7  10  10 493.050 44.5517   1
   7  -3  -9 989.370 47.9215  -2
   7  10  10 989.370 47.9215   1
   7  10  11 139.090 29.7205   1
   7  10  12 133.622 22.2775   1
   7  11 -10 55.1376 14.9880   1
   7  11  -8 36.3949 20.5557   1
   7  11  -7 604.921 27.9471   1
   7  11  -6 25.9108 17.0040   1
   7  11  -5-2.61516 12.1265   1
   7  11  -4 148.788 28.5694   1
   7  11  -3 1281.22 36.3714   1
   7  11  -2 460.061 24.7523   1
   7  11  -1 3227.20 59.3350   1
   7  11   0 1288.03 39.8611   1
   7  11   1 1556.98 51.3387   1
   7  11   2 551.480 28.8946   1
   7  11   3 465.516 27.0011   1
   7  11   4 138.775 27.6206   1
   7  -4  -3 2050.63 89.5236  -2
   7  11   4 2050.63 89.5236   1
   7  11   5-8.87219 15.7973   1
   7  -4  -4 541.784 55.4126  -2
   7  11   5 541.784 55.4126   1
   7  11   6 58.8219 28.3697   1
   7  -4  -5 403.011 39.7455  -2
   7  11   6 403.011 39.7455   1
   7  11   7 251.879 37.0288   1
   7  -4  -6 300.945 32.6373  -2
   7  11   7 300.945 32.6373   1
   7  11   8 246.510 36.3996   1
   7  11   9 1482.50 66.0520   1
   7  11  10 1513.49 60.7789   1
   7  11  11 2341.84 68.6862   1
   7  12  -8 229.504 26.1075   1
   7  12  -7 57.3686 20.0775   1
   7  12  -6 2333.08 74.6449   1
   7  12  -3 17.0240 11.1832   1
   7  12  -2 220.131 17.4940   1
   7  12  -1 14.8431 12.5884   1
   7  12   0 908.281 31.2659   1
   7  12   1 75.3102 16.8809   1
   7  12   2 760.011 29.2666   1
   7  12   3 1996.16 43.5496   1
   7  12   4 1479.80 36.7299   1
   7  12   5 818.164 55.4946   1
   7  12   6 1149.52 62.9891   1
   7  12   7 138.886 31.7985   1
   7  -5  -7 2214.05 78.1122  -2
   7  12   8 2214.05 78.1122   1
   7  12   9 12.1205 21.1956   1
   7  13  -6 214.746 23.1176   1
   7  13  -5 357.659 28.5452   1
   7  13  -4 78.6782 20.9311   1
   7  13  -3 2294.22 66.0353   1
   7  13  -2 205.019 18.1261   1
   7  13  -1 3091.63 59.2976   1
   7  13   0 193.337 20.9213   1
   7  13   1 944.252 50.7509   1
   7  13   2 1243.91 43.5690   1
   7  13   3 481.789 29.7072   1
   7  13   4 319.729 26.0859   1
   7  13   5 31.7941 23.4139   1
   7  13   7 556.359 39.6035   1
   7  14  -1 62.9987 11.7971   1
   7  14   0 391.605 21.8655   1
   7  14   1 413.530 30.4118   1
   7  14   2 1196.84 37.1227   1
   7  14   3 503.866 26.1908   1
   7  14   4 1292.30 51.9611   1
   8  -4  -4 58.5424 13.3274   1
   8  -4  -3 759.825 25.7411   1
  -8   4   2 54.5279 9.79824   1
  -8   4   1 7.56167 8.67615   1
  -8   4   0 171.696 19.8654   1
  -8   4  -1 497.054 28.2639   1
  -8   4  -2 523.436 28.3654   1
  -8   4  -3 803.114 34.1857   1
  -8   4  -4 725.877 46.3502   1
  -8   4  -5 130.863 25.1187   1
  -8   3   5 252.602 27.7345   1
  -8   3   4 1542.07 62.4604   1
   8  -3  -3 1979.90 42.5956   1
  -8   3   2 791.732 24.0328   1
  -8   3   1 396.925 19.3539   1
  -8   3   0 967.428 39.1702   1
  -8   3  -1 774.408 36.1912   1
  -8   3  -2 13.5074 20.9018   1
  -8   3  -3 66.8211 25.8863   1
  -8   3  -4 106.801 26.2756   1
  -8 -11   5 2033.32 71.0392  -2
  -8   3  -7 2033.32 71.0392   1
  -8 -11   6 2336.84 67.9090  -2
  -8   3  -8 2336.84 67.9090   1
  -8   2   6 119.546 21.2973   1
  -8   2   5 579.601 39.4999   1
   8  -2  -4 137.908 16.4323   1
   8  -2  -3 33.7166 13.8714   1
  -8   2   2 31.7549 15.7532   1
  -8   2   1 735.679 52.4271   1
  -8   2   0 337.933 39.8382   1
  -8   2  -1 1186.08 66.3460   1
  -8   2  -2 1576.57 53.1120   1
  -8   2  -3 527.161 33.8418   1
  -8   2  -4 2456.55 64.5703   1
  -8   2  -5 426.355 30.7111   1
  -8   2  -6 106.658 30.8434   1
  -8   2  -7 121.614 30.4473   1
  -8   2  -8 572.605 42.9508   1
  -8   2  -9 363.173 34.8572   1
  -8 -10   7 846.193 46.5549  -2
  -8   2  -9 846.193 46.5549   1
   8  -1  -7 610.393 34.1844   1
   8  -1  -6 1294.48 51.9886   1
   8  -1  -5 667.825 29.6778   1
   8  -1  -4 1249.56 41.5715   1
  -8   1   3 429.307 40.3604   1
  -8   1   2 893.700 56.5212   1
  -8   1   1 339.356 39.7501   1
  -8   1   0 299.403 27.1290   1
  -8   1  -1 126.993 21.8819   1
  -8   1  -2 50.9853 19.6047   1
  -8   1  -3 42.3308 19.7441   1
  -8   1  -4 1119.72 47.4814   1
  -8   1  -5 2456.19 66.5975   1
  -8   1  -6 804.213 40.1462   1
  -8   1  -7 2285.67 89.2968   1
  -8   1  -9 207.476 22.9665   1
  -8   1 -10 27.9362 14.2336   1
  -8  -9   8 193.056 29.2395  -2
  -8   1 -10 193.056 29.2395   1
   8   0 -10 2378.33 52.4929   1
   8   0  -9 2544.08 63.2136   1
   8   0  -8 60.1879 19.3781   1
   8   0  -7 80.9599 21.7927   1
   8   0  -6 197.038 28.3441   1
   8   0  -5 176.194 19.3635   1
   8   0  -4 161.622 20.2486   1
  -8   0   3 344.195 37.3536   1
  -8   0   2 712.034 35.7256   1
  -8   0   1 608.500 34.5579   1
  -8   0   0 954.365 43.0868   1
  -8   0  -1 2374.40 50.3041   1
  -8   0  -2 1141.39 48.1635   1
  -8   0  -3 444.263 33.4012   1
  -8   0  -4 114.021 22.9165   1
  -8   0  -5 50.9669 19.5072   1
  -8   0  -6 308.264 28.6801   1
  -8   0  -7 600.538 35.6072   1
  -8   0  -8 818.803 55.2227   1
  -8  -8   6 1076.52 56.0747  -2
  -8   0  -8 1076.52 56.0747   1
  -8  -8   7 2472.23 75.7257  -2
[truncated: 1,659,775 more chars]
